# Supplementary material for: Aquatic insect community structure revealed by eDNA metabarcoding derives indices for environmental assessment
Source: PeerJ. 2020 Jun 11;8:e9176. doi: 10.7717/peerj.9176 (PMC7293852; doi:10.7717/peerj.9176)
Supplement: Supplemental Information 1 [file peerj-08-9176-s001.xlsx]

## Sheet: PJ3_TableS1 (2)
month	site	water temperature (ºC)	EC (mS/m)	TN (mg/L)	TP (mg/L)	Latitude, N	Latitude, E	Catchment area (km2)	Elevation (m)	Shreve link magnitude
July	H1	16	5.3	0.1963	0.006	38º20'12.2712	140º39'08.7048	4.81	348	1
July	H2	18.3	12.23	0.2088	0.006	38º17'28.3200	140º41'32.2296	93.13	133.4	22
July	H3	20.8	18.32	0.3618	0.005	38º15'58.1184	140º48'52.8120	190.81	63	47
July	N1	19.2	8.23	0.2331	0.006	38º15'22.6332	140º40'23.6316	81.38	130	18
July	N2	21.2	47	0.2983	0.025	38º13'13.2780	140º44'20.2812	134.81	67.3	43
July	N3	22.2	13.9	0.3645	0.014	38º12'49.3956	140º47'51.4752	231	34.6	68
Nov	H1	6.9	6.54	0.021	0.0061
Nov	H2	8.5	18.84	0.122	0.0046
Nov	H3	9.4	24	0.4193	0.006
Nov	N1	10.2	10.01	0.1863	0.0074
Nov	N2	9.1	79.1	0.2739	0.011
Nov	N3	10.7	17.83	0.4998	0.0142
