# Supplementary material for: Aquatic insect community structure revealed by eDNA metabarcoding derives indices for environmental assessment
Source: PeerJ. 2020 Jun 11;8:e9176. doi: 10.7717/peerj.9176 (PMC7293852; doi:10.7717/peerj.9176)
Supplement: Supplemental Information 2 [file peerj-08-9176-s002.xlsx]

## Sheet: PJ3_TableS2
	Table S2: output from eDNA metabarcoding
		month	July						November
		site	H1	H2	H3	N1	N2	N3	H1	H2	H3	N1	N2	N3	total
	Num. of raw reads		58130	124870	148614	54330	60913	62916	159015	51939	54613	168136	171748	149205	1264429
	Num. of filtered reads		56697	122384	145593	59396	52681	61479	163677	168413	145639	155025	50728	53464	1235176
	Num. of reads after remove singleton		53803	116649	136700	56121	50001	58273	153815	161461	137835	146232	47443	50667	1169000
	Num. of reads assigned as aquatic intescts after BLAST search		4616	11936	6232	5672	8929	4423	5344	31740	5742	38169	7715	399	130917
	Num. of reads after removing chimera		3231	7654	4847	3643	6905	2914	2619	28952	4518	31275	4988	290	101836
		at family level (>=85% sequence identity)
		Num. of reads	3230	7571	4792	3641	6873	2900	2591	28926	4487	31237	4981	274	101503
		% Aq.Ins/ raw reads	0.0555651	0.0606311	0.0322446	0.0670164	0.112833	0.0460932	0.0162941	0.556923	0.0821599	0.185784	0.0290018	0.0018364	0.0802758
		OTUs richness	105	298	370	282	283	179	171	752	345	809	359	61	1854
		OTUs richness*	58	67	89	87	75	62	72	70	72	54	71	57	513
		Family richness	32	31	41	39	36	24	38	49	32	46	36	11	93
		Family richness*	26	18	19	19	20	14	22	12	10	8	11	11	63
		at genus level (>=97% sequence identiy)
		Num. of reads	2376	3982	2843	1729	3335	2291	1239	6598	2945	21208	3564	150	52260
		% Aq.Ins/ raw reads	0.0408739	0.0318892	0.0191301	0.031824	0.0547502	0.0364136	0.00779172	0.127034	0.0539249	0.126136	0.0207513	0.00100533	0.0413309
		OTUs richness	40	73	94	76	83	63	58	106	89	111	87	22	340
		OTUs richness †	25	31	38	41	38	32	31	22	28	18	26	22	176
		Genus richness	26	30	45	37	35	28	29	39	30	24	31	13	104
		Genus richness †	20	21	25	24	23	20	16	11	15	7	13	13	75
	standardized by sequence depth at 250 reads (*) and 150 read (†).
