# Supplementary material for: Aquatic insect community structure revealed by eDNA metabarcoding derives indices for environmental assessment
Source: PeerJ. 2020 Jun 11;8:e9176. doi: 10.7717/peerj.9176 (PMC7293852; doi:10.7717/peerj.9176)
Supplement: Supplemental Information 3 [file peerj-08-9176-s003.xlsx]

## Sheet: PJ3_TableS3
Table S3_ OTU table_before subsampling (assigned as 8 insect orders using 85% threshold for sequence identity.)
#OTU ID	H1_Jul	H2_Jul	H3_Jul	N1_Jul	N2_Jul	N3_Jul	H1_Nov	H2_Nov	H3_Nov	N1_Nov	N2_Nov	N3_Nov	taxonomy
denovo29	0	0	2	0	0	0	0	0	0	0	0	0	Arthropoda; Insecta; Diptera; Chironomidae; Cladotanytarsus; Cladotanytarsus vanderwulpi
denovo105	0	0	0	0	0	0	0	1	0	1	0	0	Arthropoda; Insecta; Diptera; Chironomidae; Orthocladius; Orthocladius kanii
denovo124	0	0	0	0	0	0	0	0	0	2	0	0	Arthropoda; Insecta; Diptera; Tabanidae; Chrysops; Chrysops furcatus
denovo132	0	0	0	0	0	0	0	1	0	1	0	0	Arthropoda; Insecta; Diptera; Chironomidae; Orthocladius; Orthocladius kanii
denovo147	0	0	0	3	0	0	0	0	0	0	0	0	Arthropoda; Insecta; Hemiptera; Hormaphididae; Hamamelistes; Hamamelistes betulinus
denovo153	0	0	0	0	1	0	0	0	0	2	0	0	Arthropoda; Insecta; Diptera; Simuliidae; Simulium; Simulium bidentatum
denovo165	0	0	0	5	0	0	0	0	0	0	0	0	Arthropoda; Insecta; Coleoptera; Chrysomelidae; Galerucella; Galerucella nymphaeae
denovo265	0	0	0	0	0	0	0	1	0	2	0	0	Arthropoda; Insecta; Diptera; Drosophilidae; Scaptodrosophila; Scaptodrosophila kirki
denovo278	0	0	26	0	0	0	0	0	0	0	0	0	Arthropoda; Insecta; Diptera; Agromyzidae; NA; Agromyzidae sp. BIOUG02393-G05
denovo389	0	0	0	0	0	0	0	0	0	5	0	0	Arthropoda; Insecta; Diptera; Simuliidae; Simulium; Simulium bidentatum
denovo397	0	0	0	0	0	0	0	0	1	0	0	1	Arthropoda; Insecta; Ephemeroptera; Baetidae; NA; Baetidae sp. OPU_BS_B2014-5
denovo398	0	0	0	0	1	0	0	3	1	0	0	0	Arthropoda; Insecta; Diptera; Chironomidae; Tvetenia; Tvetenia tamaflava
denovo427	0	0	0	1	22	0	0	0	0	0	0	0	Arthropoda; Insecta; Ephemeroptera; Ephemerellidae; Serratella; Serratella setigera
denovo437	0	0	0	0	0	0	0	2	0	0	0	0	Arthropoda; Insecta; Diptera; Chironomidae; Tanytarsus; Tanytarsus sp. JWDCE010-10
denovo600	0	0	2	0	0	0	0	0	0	0	0	0	Arthropoda; Insecta; Diptera; Chironomidae; Tanytarsus; Tanytarsus sp. ent03
denovo609	0	0	0	0	1	0	0	0	0	5	0	0	Arthropoda; Insecta; Diptera; Chironomidae; Synorthocladius; Synorthocladius tamaparvulus
denovo616	0	0	0	0	0	0	0	0	0	2	0	0	Arthropoda; Insecta; Coleoptera; Elateridae; Denticollis; Denticollis miniatus
denovo718	0	0	0	0	0	0	0	15	0	0	0	0	Arthropoda; Insecta; Diptera; Empididae; Rhamphomyia; Rhamphomyia sp. JSDIP948-10
denovo917	0	0	0	1	2	0	0	0	0	0	0	0	Arthropoda; Insecta; Diptera; Chironomidae; Thienemanniella; Thienemanniella flaviscutella
denovo1003	0	0	0	0	0	0	0	0	0	4	0	0	Arthropoda; Insecta; Diptera; Chironomidae; Orthocladius; Orthocladius kanii
denovo1005	0	2	0	1	1	0	0	0	1	4	0	0	Arthropoda; Insecta; Diptera; Simuliidae; Simulium; Simulium bidentatum
denovo1015	0	35	9	13	0	0	0	0	0	0	0	0	Arthropoda; Insecta; Diptera; Agromyzidae; Napomyza; Napomyza sp. BIOUG02387-B11
denovo1076	0	1	1	0	1	0	0	2	3	5	3	0	Arthropoda; Insecta; Diptera; Simuliidae; Simulium; Simulium bidentatum
denovo1115	0	0	0	0	0	0	5	0	0	0	0	0	Arthropoda; Insecta; Diptera; Tachinidae; Lespesia; Lespesia aletiae
denovo1126	0	0	0	0	0	0	0	4	0	0	0	0	Arthropoda; Insecta; Diptera; Empididae; Rhamphomyia; Rhamphomyia sp. JSDIP948-10
denovo1246	0	0	0	0	0	0	0	1	1	0	0	0	Arthropoda; Insecta; Diptera; Chironomidae; Neozavrelia; Neozavrelia tamanona
denovo1283	0	1	1	0	0	0	0	0	0	0	2	0	Arthropoda; Insecta; Diptera; Simuliidae; Simulium; Simulium bidentatum
denovo1340	0	0	2	0	0	0	0	0	0	0	0	0	Arthropoda; Insecta; Ephemeroptera; Baetidae; NA; Baetidae sp. OPU_BS_B2014-5
denovo1420	142	0	0	1	6	0	16	29	5	32	6	0	Arthropoda; Insecta; Trichoptera; Glossosomatidae; Glossosoma; Glossosoma ussuricum
denovo1443	31	0	0	9	0	0	0	0	0	0	0	0	Arthropoda; Insecta; Hemiptera; Cicadidae; Tanna; Tanna japonensis
denovo1448	0	0	0	0	0	2	0	0	0	0	0	0	Arthropoda; Insecta; Diptera; Chironomidae; Tanytarsus; Tanytarsus inextentus
denovo1528	0	0	0	0	0	0	0	2	2	0	0	0	Arthropoda; Insecta; Diptera; Chironomidae; Neozavrelia; Neozavrelia tamanona
denovo1626	0	11	0	4	9	3	0	5	7	35	6	0	Arthropoda; Insecta; Diptera; Simuliidae; Simulium; Simulium bidentatum
denovo1658	0	0	0	0	0	0	0	2	0	0	0	0	Arthropoda; Insecta; Trichoptera; Glossosomatidae; Glossosoma; Glossosoma ussuricum
denovo1677	0	0	0	0	0	0	0	7	2	0	0	1	Arthropoda; Insecta; Diptera; Chironomidae; Orthocladius; Orthocladius kanii
denovo1686	0	0	3	0	0	0	0	0	0	0	0	0	Arthropoda; Insecta; Diptera; Chironomidae; Neozavrelia; Neozavrelia tamanona
denovo1689	0	0	2	0	0	0	0	0	0	0	0	0	Arthropoda; Insecta; Trichoptera; Leptoceridae; Oecetis; Oecetis avara
denovo1698	0	0	0	0	0	0	0	2	0	0	0	0	Arthropoda; Insecta; Diptera; Chironomidae; Cricotopus; Cricotopus bicinctus
denovo1704	0	0	0	0	0	0	0	1	0	1	0	0	Arthropoda; Insecta; Diptera; Simuliidae; Simulium; Simulium bidentatum
denovo1709	13	0	0	0	0	0	0	0	0	0	0	0	Arthropoda; Insecta; Diptera; Chironomidae; NA; Orthocladiinae sp. BIOUG25621-D01
denovo1743	0	0	11	13	0	125	0	8	16	0	16	0	Arthropoda; Insecta; Diptera; Simuliidae; Simulium; Simulium quinquestriatum
denovo1755	0	0	0	0	0	0	0	0	0	1	2	0	Arthropoda; Insecta; Diptera; Chironomidae; NA; Orthocladiinae sp. BOLD:AAB1170
denovo2059	0	0	17	2	0	1	0	0	2	0	0	0	Arthropoda; Insecta; Ephemeroptera; Baetidae; Tenuibaetis; Tenuibaetis flexifemora
denovo2089	0	0	4	0	0	0	0	0	0	0	1	0	Arthropoda; Insecta; Diptera; Simuliidae; Simulium; Simulium bidentatum
denovo2285	0	0	0	0	0	0	0	2	0	0	0	0	Arthropoda; Insecta; Diptera; Chironomidae; Orthocladius; Orthocladius subletteorum
denovo2452	0	0	0	0	0	0	0	0	0	4	0	0	Arthropoda; Insecta; Diptera; Chironomidae; Orthocladius; Orthocladius kanii
denovo2473	0	2	1	2	3	1	0	4	1	12	0	0	Arthropoda; Insecta; Diptera; Chironomidae; NA; Chironomidae sp. BOLD:AAN5033
denovo2580	0	0	0	0	0	0	4	0	0	0	0	0	Arthropoda; Insecta; Diptera; Simuliidae; Simulium; Simulium sp. BIOUG24287-A03
denovo2607	0	0	1	2	0	0	0	0	0	0	0	0	Arthropoda; Insecta; Diptera; Agromyzidae; Calycomyza; Calycomyza majuscula
denovo2638	0	0	0	0	0	0	6	2	0	0	0	0	Arthropoda; Insecta; Diptera; Drosophilidae; Scaptodrosophila; Scaptodrosophila kirki
denovo2738	0	5	3	5	4	1	0	3	4	28	5	1	Arthropoda; Insecta; Diptera; Simuliidae; Simulium; Simulium bidentatum
denovo2760	0	0	0	0	0	0	0	1	0	4	1	0	Arthropoda; Insecta; Diptera; Chironomidae; Orthocladius; Orthocladius kanii
denovo2770	0	1	0	0	0	0	0	1	0	0	0	0	Arthropoda; Insecta; Diptera; Drosophilidae; Stegana; Stegana sp. DIP121062
denovo2813	0	0	0	0	0	1	0	1	0	0	0	0	Arthropoda; Insecta; Diptera; Chironomidae; Glyptotendipes; Glyptotendipes tokunagai
denovo2814	0	0	0	0	0	0	0	23	5	190	8	0	Arthropoda; Insecta; Diptera; Chironomidae; NA; Orthocladiinae sp. BOLD:AAB2641
denovo2864	0	0	8	0	0	0	0	0	0	0	0	0	Arthropoda; Insecta; Ephemeroptera; Ephemerellidae; Ephemerella; Ephemerella imanishii
denovo2874	5	0	0	0	0	0	0	0	0	0	0	0	Arthropoda; Insecta; Hemiptera; Greenideidae; Greenidea; Greenidea decaspermi
denovo2983	0	0	0	0	0	0	0	2	0	0	0	0	Arthropoda; Insecta; Diptera; Chironomidae; Cricotopus; Cricotopus wangi
denovo3085	2	0	0	0	0	0	0	1	1	0	0	0	Arthropoda; Insecta; Ephemeroptera; Ephemerellidae; Drunella; Drunella basalis
denovo3149	0	0	0	0	0	0	10	0	0	0	0	0	Arthropoda; Insecta; Diptera; Chironomidae; Microtendipes; Microtendipes tamaogouti
denovo3287	0	0	0	0	2	0	0	0	0	0	0	0	Arthropoda; Insecta; Diptera; Chironomidae; Eukiefferiella; Eukiefferiella togaeutertia
denovo3292	0	0	2	0	0	0	0	0	0	2	0	0	Arthropoda; Insecta; Diptera; Simuliidae; Simulium; Simulium bidentatum
denovo3316	0	0	0	0	4	0	0	0	0	0	0	0	Arthropoda; Insecta; Diptera; Chironomidae; Brillia; Brillia sp. BOLD:AAI3832
denovo3389	0	2	0	0	0	0	0	0	0	0	0	0	Arthropoda; Insecta; Diptera; Simuliidae; Simulium; Simulium bidentatum
denovo3781	0	0	0	0	0	0	16	0	0	0	0	0	Arthropoda; Insecta; Ephemeroptera; Ameletidae; Ameletus; Ameletus montanus
denovo3795	0	0	0	0	0	0	4	0	0	0	0	0	Arthropoda; Insecta; Diptera; Cecidomyiidae; NA; Cecidomyiidae sp. BIOUG21451-B06
denovo3798	0	0	0	0	1	0	0	0	3	2	0	0	Arthropoda; Insecta; Diptera; Simuliidae; Simulium; Simulium bidentatum
denovo3826	0	0	0	0	0	0	0	1	0	1	1	0	Arthropoda; Insecta; Diptera; Chironomidae; NA; Orthocladiinae sp. BOLD:AAB2640
denovo3869	0	0	2	0	0	0	0	0	0	0	0	0	Arthropoda; Insecta; Diptera; Simuliidae; Simulium; Simulium bidentatum
denovo3904	0	0	2	0	0	0	0	0	0	0	0	0	Arthropoda; Insecta; Diptera; Culicidae; Anopheles; Anopheles sinensis
denovo4054	0	0	0	0	0	0	0	2	10	0	1	0	Arthropoda; Insecta; Diptera; Chironomidae; Cricotopus; Cricotopus bicinctus
denovo4115	0	0	0	0	0	16	0	0	0	14	0	0	Arthropoda; Insecta; Hemiptera; Lachnidae; Longistigma; Longistigma liquidambarus
denovo4131	0	0	0	1	0	0	0	0	1	1	0	0	Arthropoda; Insecta; Diptera; Simuliidae; Simulium; Simulium bidentatum
denovo4259	0	0	0	0	0	1	0	0	0	1	0	0	Arthropoda; Insecta; Diptera; Simuliidae; Simulium; Simulium bidentatum
denovo4284	1	4	2	7	7	1	0	0	0	1	0	0	Arthropoda; Insecta; Diptera; Chironomidae; Cricotopus; Cricotopus bimaculatus
denovo4304	0	0	0	0	0	2	0	0	0	0	0	0	Arthropoda; Insecta; Diptera; Chironomidae; Thienemanniella; Thienemanniella flaviscutella
denovo4369	0	0	0	0	0	0	0	6	0	0	0	0	Arthropoda; Insecta; Diptera; Tabanidae; Chrysops; Chrysops furcatus
denovo4376	0	0	1	1	0	0	0	0	0	0	0	0	Arthropoda; Insecta; Diptera; Simuliidae; Simulium; Simulium bidentatum
denovo4380	0	0	0	0	2	0	0	0	0	1	0	0	Arthropoda; Insecta; Diptera; Chironomidae; Synorthocladius; Synorthocladius tamaparvulus
denovo4388	0	138	9	31	0	2	0	3	8	8	0	0	Arthropoda; Insecta; Trichoptera; Stenopsychidae; Stenopsyche; Stenopsyche sauteri
denovo4542	3	0	0	0	0	0	0	0	0	2	0	0	Arthropoda; Insecta; Ephemeroptera; Ephemerellidae; Drunella; Drunella basalis
denovo4571	0	0	0	0	0	0	1	0	6	0	0	0	Arthropoda; Insecta; Hemiptera; Pemphigidae; Tetraneura; Tetraneura sp. ZMIOZ 22928
denovo4613	0	0	0	0	0	0	0	0	0	2	0	0	Arthropoda; Insecta; Diptera; Chironomidae; Orthocladius; Orthocladius kanii
denovo4614	0	0	2	0	0	0	0	0	1	0	0	0	Arthropoda; Insecta; Ephemeroptera; Potamanthidae; Potamanthus; Potamanthus formosus
denovo4621	0	0	1	0	0	0	0	1	0	0	0	0	Arthropoda; Insecta; Diptera; Chironomidae; Thienemanniella; Thienemanniella flaviscutella
denovo4642	0	0	0	0	0	0	0	2	0	0	0	0	Arthropoda; Insecta; Diptera; Chironomidae; NA; Orthocladiinae sp. BOLD:AAB2640
denovo4643	0	0	0	0	0	0	0	0	0	5	0	0	Arthropoda; Insecta; Diptera; Syrphidae; Merodon; Merodon capensis
denovo4644	7	0	0	0	0	0	0	0	0	0	0	0	Arthropoda; Insecta; Trichoptera; NA; NA; Trichoptera sp. SK-2016
denovo4646	0	0	0	0	0	0	0	2	0	0	0	0	Arthropoda; Insecta; Diptera; Empididae; Rhamphomyia; Rhamphomyia sp. JSDIP948-10
denovo4770	0	0	0	0	0	0	0	2	0	0	0	0	Arthropoda; Insecta; Diptera; Chironomidae; NA; Chironomidae sp. BIOUG20487-C12
denovo4780	0	0	0	0	0	0	0	2	0	0	0	0	Arthropoda; Insecta; Diptera; Empididae; Rhamphomyia; Rhamphomyia sp. JSDIP948-10
denovo4812	1	0	0	0	0	0	7	0	0	0	0	0	Arthropoda; Insecta; Diptera; Culicidae; Anopheles; Anopheles subpictus
denovo4850	0	0	0	0	0	0	0	0	0	1	1	0	Arthropoda; Insecta; Diptera; Chironomidae; Orthocladius; Orthocladius kanii
denovo4948	0	0	0	0	0	0	0	0	1	3	0	0	Arthropoda; Insecta; Diptera; Simuliidae; Simulium; Simulium bidentatum
denovo4955	0	0	0	0	0	0	0	3	0	0	0	0	Arthropoda; Insecta; Diptera; Chironomidae; NA; Chironomidae sp. BOLD:AAP6873
denovo4962	75	0	0	0	0	0	9	0	0	0	0	0	Arthropoda; Insecta; Diptera; Chironomidae; Tvetenia; Tvetenia tamaflava
denovo4973	0	0	0	0	0	0	0	2	0	2	0	0	Arthropoda; Insecta; Diptera; Chironomidae; Neozavrelia; Neozavrelia tamanona
denovo5034	0	0	0	0	0	0	0	2	0	0	0	0	Arthropoda; Insecta; Diptera; Chironomidae; Cricotopus; Cricotopus metatibialis
denovo5074	0	0	0	0	0	0	38	0	0	0	0	0	Arthropoda; Insecta; Diptera; Chironomidae; Microtendipes; Microtendipes tamaogouti
denovo5092	0	0	0	0	0	0	0	1	0	7	0	0	Arthropoda; Insecta; Diptera; Chironomidae; Orthocladius; Orthocladius kanii
denovo5097	0	0	0	2	0	0	0	0	0	0	0	0	Arthropoda; Insecta; Diptera; Chironomidae; Eukiefferiella; Eukiefferiella chuzeoctava
denovo5108	0	0	0	0	0	0	0	0	0	2	0	0	Arthropoda; Insecta; Diptera; Chironomidae; Orthocladius; Orthocladius kanii
denovo5121	0	6	0	0	1	0	0	0	0	0	0	0	Arthropoda; Insecta; Trichoptera; Glossosomatidae; Glossosoma; Glossosoma neffi
denovo5218	0	0	0	0	0	0	0	0	0	1	1	0	Arthropoda; Insecta; Diptera; Chironomidae; Orthocladius; Orthocladius kanii
denovo5221	0	1	1	0	0	0	0	7	0	2	0	0	Arthropoda; Insecta; Diptera; Chironomidae; Neozavrelia; Neozavrelia tamanona
denovo5225	0	65	11	0	0	9	0	0	0	0	0	0	Arthropoda; Insecta; Diptera; Chironomidae; NA; Chironomidae sp. 054
denovo5309	0	0	0	0	0	0	0	4	0	0	0	0	Arthropoda; Insecta; Diptera; Chironomidae; Eukiefferiella; Eukiefferiella chuzeoctava
denovo5313	0	0	0	0	0	0	0	0	0	2	0	0	Arthropoda; Insecta; Diptera; Chironomidae; Orthocladius; Orthocladius kanii
denovo5345	0	0	0	0	0	0	0	0	0	9	1	0	Arthropoda; Insecta; Diptera; Chironomidae; Orthocladius; Orthocladius kanii
denovo5388	2	0	0	0	0	0	0	0	0	0	0	0	Arthropoda; Insecta; Diptera; Chironomidae; NA; Chironomidae sp. BOLD:AAN5397
denovo5401	0	0	0	0	0	0	1	8	0	6	3	0	Arthropoda; Insecta; Diptera; Chironomidae; Orthocladius; Orthocladius kanii
denovo5429	0	0	0	0	0	6	0	0	0	0	0	0	Arthropoda; Insecta; Trichoptera; Hydropsychidae; Macrostemum; Macrostemum radiatum
denovo5484	0	32	0	0	0	0	0	0	0	0	0	0	Arthropoda; Insecta; Coleoptera; Carabidae; Agonum; Agonum placidum
denovo5522	0	8	5	9	8	2	0	3	5	25	5	0	Arthropoda; Insecta; Diptera; Simuliidae; Simulium; Simulium bidentatum
denovo5695	0	0	0	0	0	0	2	80	1	110	13	1	Arthropoda; Insecta; Diptera; Chironomidae; Orthocladius; Orthocladius kanii
denovo5713	0	0	0	0	0	0	0	3	0	0	0	0	Arthropoda; Insecta; Diptera; Empididae; Rhamphomyia; Rhamphomyia sp. JSDIP948-10
denovo5805	0	0	1	0	0	37	0	0	1	0	0	0	Arthropoda; Insecta; Diptera; Chironomidae; Tanytarsus; Tanytarsus sp. ent03
denovo5888	0	0	11	0	0	0	0	0	0	0	0	0	Arthropoda; Insecta; Diptera; Chironomidae; Tanytarsus; Tanytarsus angulatus
denovo5920	0	0	2	0	0	0	0	0	0	0	0	0	Arthropoda; Insecta; Ephemeroptera; Ephemerellidae; Serratella; Serratella setigera
denovo5923	0	0	0	0	0	0	0	2	0	0	0	0	Arthropoda; Insecta; Diptera; Simuliidae; Simulium; Simulium takense
denovo5986	0	0	0	0	0	0	0	3	1	17	5	0	Arthropoda; Insecta; Diptera; Chironomidae; Orthocladius; Orthocladius kanii
denovo6029	0	0	0	0	0	0	0	0	0	6	1	0	Arthropoda; Insecta; Diptera; Chironomidae; Orthocladius; Orthocladius kanii
denovo6069	0	0	0	0	0	0	0	0	0	1	1	0	Arthropoda; Insecta; Diptera; Simuliidae; Simulium; Simulium bidentatum
denovo6188	0	0	0	0	0	0	0	1	0	3	0	0	Arthropoda; Insecta; Diptera; Simuliidae; Simulium; Simulium bidentatum
denovo6197	0	0	0	0	0	0	0	0	0	2	0	0	Arthropoda; Insecta; Diptera; Milichiidae; Paramyia; Paramyia sp. BOLD-2016
denovo6472	0	0	0	0	0	0	0	0	0	2	0	0	Arthropoda; Insecta; Diptera; Chironomidae; Cricotopus; Cricotopus triannulatus
denovo6488	0	0	0	0	0	0	0	2	2	4	3	0	Arthropoda; Insecta; Diptera; Chironomidae; Orthocladius; Orthocladius kanii
denovo6509	0	0	1	0	0	0	0	0	2	3	0	0	Arthropoda; Insecta; Diptera; Culicidae; Anopheles; Anopheles sinensis
denovo6517	0	1	0	0	0	0	0	1	2	3	2	0	Arthropoda; Insecta; Diptera; Simuliidae; Simulium; Simulium bidentatum
denovo6532	0	0	0	0	0	0	0	0	0	2	0	0	Arthropoda; Insecta; Ephemeroptera; Heptageniidae; Epeorus; Epeorus latifolium
denovo6662	0	0	0	0	0	0	3	1	0	0	0	0	Arthropoda; Insecta; Ephemeroptera; Ephemerellidae; Ephemerella; Ephemerella atagosana
denovo6672	0	2	0	0	0	0	0	1	0	0	0	0	Arthropoda; Insecta; Diptera; Chironomidae; Neozavrelia; Neozavrelia tamanona
denovo6814	0	1	0	0	0	1	0	0	0	0	0	0	Arthropoda; Insecta; Ephemeroptera; Baetidae; Baetiella; Baetiella japonica
denovo6827	0	0	0	0	2	0	0	3	3	12	1	0	Arthropoda; Insecta; Diptera; Sphaeroceridae; Spelobia; Spelobia clunipes
denovo6877	1	0	0	0	0	0	0	0	1	3	0	0	Arthropoda; Insecta; Ephemeroptera; Ephemerellidae; Drunella; Drunella basalis
denovo6905	0	0	0	0	0	0	0	0	0	2	0	0	Arthropoda; Insecta; Ephemeroptera; Baetidae; Baetis; Baetis sp. MK-2015d
denovo6917	0	0	0	0	2	0	0	0	0	0	0	0	Arthropoda; Insecta; Diptera; Chironomidae; Tvetenia; Tvetenia tamaflava
denovo6934	0	0	1	1	0	0	1	0	0	3	0	0	Arthropoda; Insecta; Ephemeroptera; Baetidae; Baetis; Baetis sp. MK-2015d
denovo6946	0	0	0	0	0	0	0	0	0	2	0	0	Arthropoda; Insecta; Diptera; Chironomidae; Thienemanniella; Thienemanniella flaviscutella
denovo6965	0	0	0	0	2	0	0	11	7	1	0	1	Arthropoda; Insecta; Diptera; Chironomidae; Tvetenia; Tvetenia tamaflava
denovo7004	0	0	0	0	0	0	0	2	0	0	0	0	Arthropoda; Insecta; Diptera; Drosophilidae; Phortica; Phortica nudiarista
denovo7077	0	0	0	1	0	1	0	1	0	1	1	0	Arthropoda; Insecta; Diptera; Simuliidae; Simulium; Simulium bidentatum
denovo7099	1	178	10	129	357	17	0	82	0	308	53	1	Arthropoda; Insecta; Diptera; Chironomidae; Synorthocladius; Synorthocladius tamaparvulus
denovo7141	0	0	0	0	0	0	0	18	7	38	4	0	Arthropoda; Insecta; Diptera; Chironomidae; Micropsectra; Micropsectra kamisecunda
denovo7192	0	0	0	0	0	0	0	3	0	0	0	0	Arthropoda; Insecta; Diptera; Chironomidae; Synorthocladius; Synorthocladius tamaparvulus
denovo7195	0	3	10	3	0	0	0	0	0	1	1	0	Arthropoda; Insecta; Diptera; Tabanidae; Tabanus; Tabanus aegrotus
denovo7199	0	0	0	0	0	0	0	14	0	0	0	0	Arthropoda; Insecta; Diptera; Empididae; Rhamphomyia; Rhamphomyia sp. JSDIP948-10
denovo7231	0	0	0	0	0	0	0	0	0	0	0	2	Arthropoda; Insecta; Diptera; Simuliidae; Simulium; Simulium bidentatum
denovo7294	4	0	0	0	0	0	0	0	0	0	0	0	Arthropoda; Insecta; Diptera; Mycetophilidae; Mycetophila; Mycetophila sp. BOLD:ACI5234
denovo7368	0	3	1	1	1	1	0	0	0	0	0	0	Arthropoda; Insecta; Diptera; Simuliidae; Simulium; Simulium bidentatum
denovo7434	0	0	0	0	0	0	0	0	0	20	0	0	Arthropoda; Insecta; Ephemeroptera; Ameletidae; Ameletus; Ameletus costalis
denovo7539	0	0	0	0	0	0	0	0	0	1	1	0	Arthropoda; Insecta; Diptera; Chironomidae; Orthocladius; Orthocladius kanii
denovo7680	4	0	0	0	0	0	10	0	0	0	0	0	Arthropoda; Insecta; Diptera; Chironomidae; Tvetenia; Tvetenia tamaflava
denovo7692	0	0	0	0	0	0	0	3	0	8	0	0	Arthropoda; Insecta; Diptera; Anthomyiidae; Eutrichota; Eutrichota tunicata
denovo7729	0	0	0	0	0	0	0	4	0	2	0	0	Arthropoda; Insecta; Diptera; Chironomidae; Orthocladius; Orthocladius kanii
denovo7804	0	0	0	0	0	0	0	3	0	0	0	0	Arthropoda; Insecta; Diptera; Sphaeroceridae; Spelobia; Spelobia sp. BOLD:AAG7303
denovo7863	0	0	0	0	0	0	0	0	0	2	0	0	Arthropoda; Insecta; Diptera; Chironomidae; NA; Orthocladiinae sp. BOLD-2016
denovo8020	0	0	0	0	0	0	0	2	0	0	0	0	Arthropoda; Insecta; Diptera; Culicidae; Anopheles; Anopheles elegans
denovo8056	0	0	0	0	0	0	3	0	0	0	0	0	Arthropoda; Insecta; Diptera; Chironomidae; Micropsectra; Micropsectra togacontralia
denovo8079	0	0	0	0	0	0	4	0	0	0	0	0	Arthropoda; Insecta; Diptera; Chironomidae; Paracricotopus; Paracricotopus uliginosus
denovo8088	0	0	0	0	0	0	0	3	0	0	0	0	Arthropoda; Insecta; Diptera; Empididae; Rhamphomyia; Rhamphomyia sp. JSDIP948-10
denovo8092	0	0	0	0	0	0	0	2	0	20	1	0	Arthropoda; Insecta; Diptera; Chironomidae; NA; Chironomidae sp. BOLD-2016
denovo8093	0	0	0	0	0	0	0	2	0	0	0	0	Arthropoda; Insecta; Diptera; Drosophilidae; Leucophenga; Leucophenga sp. HWC-2012o
denovo8139	0	0	0	0	0	2	0	0	0	0	0	0	Arthropoda; Insecta; Diptera; Chironomidae; Nanocladius; Nanocladius tamabicolor
denovo8255	0	0	0	0	0	0	0	1	0	1	0	0	Arthropoda; Insecta; Ephemeroptera; Ephemerellidae; Drunella; Drunella basalis
denovo8264	0	1	0	1	1	0	0	5	0	0	0	0	Arthropoda; Insecta; Diptera; Drosophilidae; Colocasiomyia; Colocasiomyia sp. 1 JJG-2016
denovo8305	0	0	0	2	0	0	0	0	0	0	0	0	Arthropoda; Insecta; Diptera; Simuliidae; Simulium; Simulium bidentatum
denovo8547	0	0	0	0	0	2	0	0	0	0	0	0	Arthropoda; Insecta; Diptera; Chironomidae; Stenochironomus; Stenochironomus gibbus
denovo8560	0	0	0	0	0	0	0	307	0	1	0	0	Arthropoda; Insecta; Diptera; Empididae; Rhamphomyia; Rhamphomyia sp. JSDIP948-10
denovo8648	0	0	0	0	0	0	0	0	1	8	0	0	Arthropoda; Insecta; Diptera; Chironomidae; NA; Orthocladiinae sp. BOLD:AAB2640
denovo8682	0	0	0	0	0	0	0	6	0	0	0	0	Arthropoda; Insecta; Diptera; Drosophilidae; Phortica; Phortica haba
denovo8696	0	0	0	0	0	0	0	0	0	2	0	0	Arthropoda; Insecta; Diptera; Chironomidae; Cricotopus; Cricotopus sp. PK-198-34
denovo8712	0	0	0	0	0	0	0	55	0	0	0	0	Arthropoda; Insecta; Diptera; Empididae; Rhamphomyia; Rhamphomyia sp. JSDIP948-10
denovo8722	0	0	0	0	0	0	0	0	1	2	0	0	Arthropoda; Insecta; Diptera; Chironomidae; Tvetenia; Tvetenia tamaflava
denovo8726	0	0	0	0	0	0	0	0	0	3	0	0	Arthropoda; Insecta; Diptera; Chironomidae; Orthocladius; Orthocladius kanii
denovo8768	1	0	0	0	127	0	5	0	0	0	0	0	Arthropoda; Insecta; Diptera; Chironomidae; Stempellinella; Stempellinella tamaseptima
denovo8770	0	0	0	0	0	0	0	1	0	2	0	0	Arthropoda; Insecta; Ephemeroptera; Ephemerellidae; Drunella; Drunella basalis
denovo8801	0	1	6	2	0	4	2	13	37	79	26	3	Arthropoda; Insecta; Diptera; Culicidae; Anopheles; Anopheles jeyporiensis
denovo8803	0	0	0	0	0	0	1	1	0	0	0	0	Arthropoda; Insecta; Trichoptera; Lepidostomatidae; Lepidostoma; Lepidostoma satoi
denovo8810	0	0	0	0	0	0	0	1	0	5	0	0	Arthropoda; Insecta; Diptera; Tipulidae; NA; Tipulidae sp. BOLD-2016
denovo8826	0	2	0	0	0	0	0	0	0	0	0	0	Arthropoda; Insecta; Diptera; Chironomidae; Cricotopus; Cricotopus sp. 1 MEC-2013
denovo8859	0	0	0	0	0	0	0	0	0	4	0	0	Arthropoda; Insecta; Diptera; Chironomidae; Orthocladius; Orthocladius kanii
denovo9034	0	0	0	0	0	0	0	3	0	0	0	0	Arthropoda; Insecta; Diptera; Chironomidae; NA; Chironomidae sp. BIOUG20486-B01
denovo9079	2	0	0	0	0	0	0	0	0	0	0	0	Arthropoda; Insecta; Ephemeroptera; Ephemerellidae; Drunella; Drunella basalis
denovo9119	0	0	0	0	0	0	0	2	0	0	0	0	Arthropoda; Insecta; Diptera; Chironomidae; NA; Orthocladiinae sp. BIOUG20485-A12
denovo9181	0	0	0	0	0	0	0	0	0	0	5	0	Arthropoda; Insecta; Diptera; Chironomidae; Chironomus; Chironomus yoshimatsui
denovo9206	0	0	0	0	0	0	0	2	0	0	0	0	Arthropoda; Insecta; Diptera; Chironomidae; Corynoneura; Corynoneura sp. BOLD-2016
denovo9365	0	0	0	0	0	0	0	3	0	1	0	0	Arthropoda; Insecta; Diptera; Chironomidae; NA; Orthocladiinae sp. BOLD:AAB2640
denovo9370	0	13	0	0	0	0	0	0	0	0	0	0	Arthropoda; Insecta; Ephemeroptera; Heptageniidae; Epeorus; Epeorus latifolium
denovo9426	0	4	0	0	0	0	0	0	0	0	0	0	Arthropoda; Insecta; Diptera; Chironomidae; Neozavrelia; Neozavrelia tamanona
denovo9490	0	0	0	0	0	0	0	23	8	119	16	0	Arthropoda; Insecta; Diptera; Chironomidae; Orthocladius; Orthocladius kanii
denovo9546	0	0	0	0	0	0	0	2	0	0	0	0	Arthropoda; Insecta; Diptera; Chironomidae; Orthocladius; Orthocladius kanii
denovo9576	0	0	2	0	0	0	0	0	0	0	0	0	Arthropoda; Insecta; Diptera; Dolichopodidae; NA; Dolichopodidae sp. BIOUG24395-A01
denovo9719	0	0	0	0	0	2	0	0	0	0	0	0	Arthropoda; Insecta; Diptera; Chironomidae; NA; Chironomidae sp. 054
denovo9728	0	0	0	2	0	0	0	0	0	0	0	0	Arthropoda; Insecta; Ephemeroptera; Baetidae; Tenuibaetis; Tenuibaetis flexifemora
denovo9846	0	0	0	0	0	0	0	6	2	54	5	0	Arthropoda; Insecta; Diptera; Chironomidae; NA; Orthocladiinae sp. BOLD:AAB2640
denovo10007	0	0	0	0	0	0	0	3	0	0	0	0	Arthropoda; Insecta; Diptera; Chironomidae; NA; Orthocladiinae sp. BOLD-2016
denovo10035	0	0	12	0	0	0	0	0	0	0	0	0	Arthropoda; Insecta; Diptera; Chironomidae; Tanytarsus; Tanytarsus sp. BOLD-2016
denovo10063	0	0	0	0	12	0	0	0	0	0	0	0	Arthropoda; Insecta; Diptera; Cecidomyiidae; NA; Cecidomyiidae sp. BOLD:ACB6113
denovo10113	0	2	0	0	0	0	0	0	0	0	0	0	Arthropoda; Insecta; Diptera; Chironomidae; Corynoneura; Corynoneura sp. 10ES
denovo10126	0	4	2	5	5	4	0	9	9	34	12	0	Arthropoda; Insecta; Diptera; Simuliidae; Simulium; Simulium bidentatum
denovo10146	0	0	0	0	0	5	0	1	0	0	0	0	Arthropoda; Insecta; Diptera; Chironomidae; Thienemanniella; Thienemanniella flaviscutella
denovo10162	0	0	0	0	0	0	0	0	0	6	0	0	Arthropoda; Insecta; Diptera; Cecidomyiidae; NA; Cecidomyiidae sp. BOLD:ACB1169
denovo10275	0	0	0	0	0	0	10	0	0	0	0	0	Arthropoda; Insecta; Diptera; Simuliidae; Prosimulium; Prosimulium kiotoense
denovo10297	0	0	0	0	0	0	1	2	0	0	0	0	Arthropoda; Insecta; Diptera; Chironomidae; Brillia; Brillia japonica
denovo10303	0	0	34	0	0	0	0	0	10	0	0	0	Arthropoda; Insecta; Ephemeroptera; Potamanthidae; Potamanthus; Potamanthus formosus
denovo10349	0	0	0	0	0	0	0	0	0	3	1	0	Arthropoda; Insecta; Ephemeroptera; Ephemerellidae; Drunella; Drunella basalis
denovo10411	0	0	0	0	0	0	0	0	0	2	0	0	Arthropoda; Insecta; Diptera; Chironomidae; NA; Orthocladiinae sp. BOLD-2016
denovo10441	0	0	0	0	0	7	0	0	0	0	0	0	Arthropoda; Insecta; Diptera; Chironomidae; Cricotopus; Cricotopus bimaculatus
denovo10527	0	0	0	0	0	0	4	0	0	0	0	0	Arthropoda; Insecta; Trichoptera; Lepidostomatidae; Lepidostoma; Lepidostoma satoi
denovo10546	0	0	0	0	0	0	0	3	0	0	0	0	Arthropoda; Insecta; Diptera; Chironomidae; NA; Orthocladiinae sp. BOLD-2016
denovo10570	0	0	0	0	0	0	0	0	0	2	0	0	Arthropoda; Insecta; Diptera; Chironomidae; NA; Orthocladiinae sp. DH88
denovo10688	0	0	1	0	0	0	0	2	0	0	0	0	Arthropoda; Insecta; Diptera; Drosophilidae; Chymomyza; Chymomyza sp. BOLD-2016
denovo10726	0	0	2	0	0	0	0	0	0	0	0	0	Arthropoda; Insecta; Ephemeroptera; Heptageniidae; Rhithrogena; Rhithrogena tetrapunctigera
denovo10758	0	0	407	0	48	45	0	3	147	12	120	9	Arthropoda; Insecta; Ephemeroptera; Baetidae; NA; Baetidae sp. OPU_BS_B2014-5
denovo10842	0	2	0	0	0	1	0	5	0	0	0	0	Arthropoda; Insecta; Diptera; Chironomidae; Cricotopus; Cricotopus sp. 1 MEC-2013
denovo10874	0	0	0	0	0	0	17	0	0	0	0	0	Arthropoda; Insecta; Ephemeroptera; Heptageniidae; Epeorus; Epeorus napaeus
denovo10991	0	0	0	0	0	0	0	19	0	0	0	0	Arthropoda; Insecta; Diptera; Empididae; Rhamphomyia; Rhamphomyia sp. JSDIP948-10
denovo10999	0	0	0	0	0	0	0	0	0	2	0	0	Arthropoda; Insecta; Diptera; Simuliidae; Simulium; Simulium bidentatum
denovo11002	0	0	0	5	21	0	0	0	0	0	0	0	Arthropoda; Insecta; Diptera; Chironomidae; Rheopelopia; Rheopelopia joganflava
denovo11005	0	0	0	0	4	0	0	0	0	0	0	0	Arthropoda; Insecta; Diptera; Culicidae; Anopheles; Anopheles punctimacula
denovo11026	0	0	1	0	3	0	0	0	0	0	0	0	Arthropoda; Insecta; Diptera; Chironomidae; Micropsectra; Micropsectra nakaokii
denovo11029	0	0	0	2	43	0	0	0	0	0	0	0	Arthropoda; Insecta; Diptera; Chironomidae; Demicryptochironomus; Demicryptochironomus vulneratus
denovo11053	13	0	0	0	0	0	0	0	0	0	0	0	Arthropoda; Insecta; Diptera; Chironomidae; Cricotopus; Cricotopus sp. 1 MEC-2013
denovo11138	0	0	0	0	0	0	0	2	1	3	5	0	Arthropoda; Insecta; Diptera; Chironomidae; Orthocladius; Orthocladius kanii
denovo11151	0	0	0	0	0	0	0	2	0	0	0	0	Arthropoda; Insecta; Diptera; Drosophilidae; Amiota; Amiota palpifera
denovo11170	6	0	0	0	0	0	0	0	0	0	0	0	Arthropoda; Insecta; Trichoptera; Glossosomatidae; Glossosoma; Glossosoma ussuricum
denovo11185	0	0	0	0	0	0	0	1	0	1	0	0	Arthropoda; Insecta; Diptera; Chironomidae; Orthocladius; Orthocladius kanii
denovo11186	0	0	0	0	0	0	0	2	0	2	0	0	Arthropoda; Insecta; Diptera; Chironomidae; Orthocladius; Orthocladius kanii
denovo11193	0	2	0	0	0	0	0	0	0	0	0	0	Arthropoda; Insecta; Diptera; Chironomidae; Cladotanytarsus; Cladotanytarsus vanderwulpi
denovo11226	1	0	0	0	0	0	0	0	1	0	0	0	Arthropoda; Insecta; Ephemeroptera; Ephemerellidae; Drunella; Drunella basalis
denovo11234	0	0	0	0	0	0	0	0	0	6	0	0	Arthropoda; Insecta; Diptera; Chironomidae; Orthocladius; Orthocladius kanii
denovo11281	0	0	0	0	0	0	0	0	0	2	0	0	Arthropoda; Insecta; Diptera; Chironomidae; Orthocladius; Orthocladius kanii
denovo11291	0	0	0	0	0	0	0	4	0	0	0	0	Arthropoda; Insecta; Diptera; Empididae; Rhamphomyia; Rhamphomyia sp. JSDIP948-10
denovo11300	0	4	28	21	122	45	0	37	74	373	52	0	Arthropoda; Insecta; Diptera; Simuliidae; Simulium; Simulium bidentatum
denovo11323	0	0	6	0	0	0	0	0	0	0	0	0	Arthropoda; Insecta; Hemiptera; Aphididae; Dasyaphis; Dasyaphis rhusae
denovo11384	0	0	0	0	67	0	0	0	0	0	0	0	Arthropoda; Insecta; Diptera; Chironomidae; NA; Chironomidae sp. BOLD:ACG2927
denovo11540	0	0	2	0	0	0	0	0	0	1	0	0	Arthropoda; Insecta; Diptera; Culicidae; Anopheles; Anopheles nr. costai G3 MAMS-2018
denovo11550	0	0	0	0	0	1	1	4	0	20	2	0	Arthropoda; Insecta; Diptera; Chironomidae; Orthocladius; Orthocladius kanii
denovo11574	0	1	0	0	0	0	0	2	0	0	0	0	Arthropoda; Insecta; Diptera; Chironomidae; Cricotopus; Cricotopus sp. 1 MEC-2013
denovo11689	0	0	0	0	0	0	0	0	0	2	2	0	Arthropoda; Insecta; Diptera; Chironomidae; NA; Orthocladiinae sp. BOLD:AAB2641
denovo11693	0	0	24	0	0	0	0	0	0	0	0	0	Arthropoda; Insecta; Diptera; Chironomidae; Polypedilum; Polypedilum cultellatum
denovo11726	0	0	0	0	0	0	0	0	0	6	0	0	Arthropoda; Insecta; Diptera; Chironomidae; Orthocladius; Orthocladius kanii
denovo11751	0	0	0	0	0	0	0	14	0	11	0	0	Arthropoda; Insecta; Diptera; Chironomidae; NA; Orthocladiinae sp. BOLD:AAB2640
denovo11804	0	0	3	0	0	0	0	0	0	0	0	0	Arthropoda; Insecta; Ephemeroptera; Heptageniidae; Afronurus; Afronurus yoshidae
denovo11868	0	0	0	0	0	0	0	23	0	0	0	0	Arthropoda; Insecta; Diptera; Chironomidae; Neozavrelia; Neozavrelia tamanona
denovo11903	0	0	3	0	0	0	0	0	1	0	0	0	Arthropoda; Insecta; Diptera; Chironomidae; Tanytarsus; Tanytarsus takahashii
denovo12015	1	0	3	4	31	0	0	2	0	1	0	0	Arthropoda; Insecta; Trichoptera; Goeridae; Goera; Goera japonica
denovo12059	0	0	0	0	0	0	0	3	0	0	0	0	Arthropoda; Insecta; Diptera; Chironomidae; Orthocladius; Orthocladius kanii
denovo12095	0	0	1	0	0	1	0	0	0	0	0	0	Arthropoda; Insecta; Hemiptera; Cicadidae; Graptopsaltria; Graptopsaltria nigrofuscata
denovo12125	0	0	0	0	0	0	0	0	2	0	0	0	Arthropoda; Insecta; Hemiptera; Phylloxeridae; NA; Phylloxeridae sp. BIOUG27622-D12
denovo12149	1	745	168	573	808	61	0	133	4	43	11	0	Arthropoda; Insecta; Diptera; Drosophilidae; Zaprionus; Zaprionus proximus
denovo12152	0	0	0	0	5	0	0	0	0	0	0	0	Arthropoda; Insecta; Diptera; Chironomidae; Synorthocladius; Synorthocladius tamaparvulus
denovo12182	0	0	3	0	0	0	0	0	0	0	0	0	Arthropoda; Insecta; Diptera; Chironomidae; Potthastia; Potthastia montium
denovo12233	0	0	0	0	0	0	0	0	0	3	0	0	Arthropoda; Insecta; Trichoptera; Lepidostomatidae; Lepidostoma; Lepidostoma satoi
denovo12314	0	0	0	0	0	0	0	597	119	2735	418	60	Arthropoda; Insecta; Diptera; Chironomidae; NA; Orthocladiinae sp. BOLD:AAB2640
denovo12388	0	0	0	0	0	0	0	49	0	0	1	0	Arthropoda; Insecta; Diptera; Empididae; Rhamphomyia; Rhamphomyia sp. JSDIP948-10
denovo12435	0	0	0	0	0	0	1	1	0	1	0	0	Arthropoda; Insecta; Diptera; Chironomidae; Orthocladius; Orthocladius kanii
denovo12473	0	0	0	0	0	0	0	0	0	2	0	0	Arthropoda; Insecta; Diptera; Chironomidae; Orthocladius; Orthocladius kanii
denovo12480	0	0	0	0	0	0	0	0	0	2	0	0	Arthropoda; Insecta; Diptera; Chironomidae; Orthocladius; Orthocladius kanii
denovo12487	0	0	0	0	0	0	0	9	0	0	0	0	Arthropoda; Insecta; Diptera; Empididae; Rhamphomyia; Rhamphomyia sp. JSDIP948-10
denovo12526	0	0	0	0	0	0	0	1	0	4	0	0	Arthropoda; Insecta; Diptera; Chironomidae; Orthocladius; Orthocladius kanii
denovo12541	0	0	0	0	1	0	1	1	0	0	0	0	Arthropoda; Insecta; Ephemeroptera; Ephemerellidae; Drunella; Drunella basalis
denovo12550	0	0	0	0	0	0	1	11	4	100	6	0	Arthropoda; Insecta; Diptera; Chironomidae; Orthocladius; Orthocladius kanii
denovo12627	0	0	0	0	0	0	0	3	0	0	0	0	Arthropoda; Insecta; Diptera; Chironomidae; NA; Chironomidae sp. BIOUG20457-D11
denovo12639	0	0	0	0	0	0	0	1	0	1	0	0	Arthropoda; Insecta; Ephemeroptera; Baetidae; Baetis; Baetis sp. MK-2015a
denovo12769	0	0	0	0	4	0	0	1	0	3	0	0	Arthropoda; Insecta; Diptera; Chironomidae; Synorthocladius; Synorthocladius tamaparvulus
denovo12830	0	0	0	1	0	0	0	3	0	0	0	0	Arthropoda; Insecta; Diptera; Simuliidae; Simulium; Simulium bidentatum
denovo12850	0	0	0	0	0	0	0	1	0	16	1	0	Arthropoda; Insecta; Diptera; Chironomidae; Orthocladius; Orthocladius kanii
denovo12872	0	0	0	0	0	0	0	1	0	4	1	1	Arthropoda; Insecta; Diptera; Chironomidae; Orthocladius; Orthocladius kanii
denovo12892	0	0	0	0	0	0	0	3	0	0	0	0	Arthropoda; Insecta; Diptera; Empididae; Rhamphomyia; Rhamphomyia sp. JSDIP948-10
denovo12917	0	0	1	0	0	1	0	0	0	0	0	0	Arthropoda; Insecta; Diptera; Chironomidae; Thienemanniella; Thienemanniella flaviscutella
denovo12920	0	0	0	0	0	0	0	2	0	0	0	0	Arthropoda; Insecta; Diptera; Drosophilidae; Colocasiomyia; Colocasiomyia sp. 1 JJG-2016
denovo13038	0	0	1	0	1	0	0	0	0	0	0	0	Arthropoda; Insecta; Diptera; Mycetophilidae; Mycomya; Mycomya sp. BOLD:ACC5743
denovo13051	0	0	0	5	4	0	0	1	1	11	2	0	Arthropoda; Insecta; Diptera; Simuliidae; Simulium; Simulium bidentatum
denovo13062	0	0	0	2	0	0	0	0	0	0	0	0	Arthropoda; Insecta; Diptera; Chironomidae; Cricotopus; Cricotopus bimaculatus
denovo13079	0	0	0	1	1	0	0	0	0	0	0	0	Arthropoda; Insecta; Diptera; Psilidae; NA; Psilidae sp. BOLD-2016
denovo13207	0	0	0	0	0	0	0	3	0	0	0	0	Arthropoda; Insecta; Diptera; Drosophilidae; Phortica; Phortica haba
denovo13232	0	0	0	0	0	2	0	0	0	0	0	0	Arthropoda; Insecta; Trichoptera; Hydropsychidae; Cheumatopsyche; Cheumatopsyche sp. OPU_BS_TK2012-33
denovo13289	0	0	0	2	0	0	0	0	0	0	0	0	Arthropoda; Insecta; Diptera; Chironomidae; Paratrichocladius; Paratrichocladius rufiventris
denovo13294	0	0	0	0	0	0	26	1	0	4	0	0	Arthropoda; Insecta; Ephemeroptera; Ameletidae; Ameletus; Ameletus costalis
denovo13295	0	0	0	0	0	0	0	1	0	1	0	0	Arthropoda; Insecta; Diptera; Chironomidae; Orthocladius; Orthocladius kanii
denovo13340	0	0	0	0	0	0	0	2	0	0	0	0	Arthropoda; Insecta; Diptera; Chironomidae; NA; Chironomidae sp. BIOUG20486-B01
denovo13388	0	0	0	5	0	0	0	0	0	0	0	0	Arthropoda; Insecta; Diptera; Phoridae; NA; Phoridae sp. BIOUG02150-B11
denovo13393	0	0	0	0	0	0	0	0	0	2	0	0	Arthropoda; Insecta; Diptera; Chironomidae; NA; Orthocladiinae sp. BOLD:AAB2641
denovo13398	0	0	0	0	0	0	0	1	1	3	1	0	Arthropoda; Insecta; Diptera; Chironomidae; Cricotopus; Cricotopus sp. PK-198-56
denovo13410	0	0	0	0	0	0	0	0	0	2	0	0	Arthropoda; Insecta; Diptera; Syrphidae; Melanostoma; Melanostoma mellinum
denovo13514	0	0	0	0	0	0	0	0	0	8	0	0	Arthropoda; Insecta; Diptera; Chironomidae; Rheocricotopus; Rheocricotopus robacki
denovo13631	0	0	0	0	0	0	0	0	0	1	1	0	Arthropoda; Insecta; Diptera; Chironomidae; Orthocladius; Orthocladius kanii
denovo13632	0	0	0	0	0	0	0	0	0	2	0	0	Arthropoda; Insecta; Diptera; Simuliidae; Simulium; Simulium bidentatum
denovo13668	0	0	0	0	0	0	0	2	0	0	0	0	Arthropoda; Insecta; Diptera; Chironomidae; Orthocladius; Orthocladius kanii
denovo13687	0	1	0	0	0	0	0	20	0	0	0	0	Arthropoda; Insecta; Diptera; Chironomidae; Neozavrelia; Neozavrelia tamanona
denovo13723	0	0	0	0	0	0	0	1	1	0	0	0	Arthropoda; Insecta; Diptera; Chironomidae; Orthocladius; Orthocladius kanii
denovo13777	0	0	0	0	0	0	0	0	0	0	2	0	Arthropoda; Insecta; Diptera; Chironomidae; Polypedilum; Polypedilum sp. BBDCQ426-10
denovo13788	0	0	0	0	0	0	0	0	2	0	0	0	Arthropoda; Insecta; Ephemeroptera; Baetidae; Baetis; Baetis sp. OPU_BS_B2011-494
denovo13802	0	0	0	0	0	0	0	14	0	0	0	0	Arthropoda; Insecta; Diptera; Empididae; Rhamphomyia; Rhamphomyia sp. JSDIP948-10
denovo13806	0	0	0	0	0	0	0	2	0	2	0	0	Arthropoda; Insecta; Diptera; Chironomidae; Orthocladius; Orthocladius kanii
denovo13830	0	2	0	0	0	0	0	0	0	0	0	0	Arthropoda; Insecta; Diptera; Chironomidae; Cladotanytarsus; Cladotanytarsus vanderwulpi
denovo13876	0	0	32	1	3	0	0	0	0	0	2	0	Arthropoda; Insecta; Diptera; Chironomidae; Chironomus; Chironomus yoshimatsui
denovo13928	0	1	0	0	0	0	0	0	0	1	0	0	Arthropoda; Insecta; Diptera; Simuliidae; Simulium; Simulium bidentatum
denovo13933	0	0	0	2	0	2	0	1	1	2	0	0	Arthropoda; Insecta; Diptera; Simuliidae; Simulium; Simulium bidentatum
denovo13939	0	0	0	0	0	0	0	0	0	8	1	0	Arthropoda; Insecta; Diptera; Simuliidae; Simulium; Simulium bidentatum
denovo13940	0	0	0	0	0	0	0	12	0	0	0	0	Arthropoda; Insecta; Diptera; Chironomidae; NA; Chironomidae sp. BIOUG26726-F01
denovo14019	0	0	0	0	0	0	0	0	0	1	1	0	Arthropoda; Insecta; Ephemeroptera; Ephemerellidae; Drunella; Drunella basalis
denovo14020	0	0	0	0	0	0	0	0	0	2	0	0	Arthropoda; Insecta; Diptera; Simuliidae; Simulium; Simulium bidentatum
denovo14073	0	140	5	5	0	12	0	3	0	0	0	0	Arthropoda; Insecta; Ephemeroptera; Heptageniidae; Epeorus; Epeorus latifolium
denovo14084	0	0	0	0	0	0	0	0	0	2	0	0	Arthropoda; Insecta; Diptera; Chironomidae; Orthocladius; Orthocladius kanii
denovo14175	0	0	0	0	0	0	0	1	0	2	0	0	Arthropoda; Insecta; Diptera; Chironomidae; Orthocladius; Orthocladius kanii
denovo14229	0	0	0	0	0	0	0	0	0	1	1	0	Arthropoda; Insecta; Diptera; Simuliidae; Simulium; Simulium bidentatum
denovo14314	0	0	0	0	0	0	1	2	1	7	1	0	Arthropoda; Insecta; Diptera; Chironomidae; Orthocladius; Orthocladius kanii
denovo14319	2	0	0	0	0	0	0	0	0	0	0	0	Arthropoda; Insecta; Trichoptera; Phryganeidae; Eubasilissa; Eubasilissa regina
denovo14364	0	0	0	0	0	0	0	0	1	1	0	0	Arthropoda; Insecta; Diptera; Chironomidae; Orthocladius; Orthocladius kanii
denovo14392	0	0	0	0	0	0	0	0	7	0	62	2	Arthropoda; Insecta; Diptera; Chironomidae; Chironomus; Chironomus kiiensis
denovo14438	0	0	3	0	0	0	0	0	0	0	0	0	Arthropoda; Insecta; Ephemeroptera; Baetidae; Baetis; Baetis sp. MK-2015d
denovo14445	0	0	0	0	0	0	0	0	0	3	1	0	Arthropoda; Insecta; Diptera; Chironomidae; Cricotopus; Cricotopus metatibialis
denovo14474	0	1	1	0	0	0	0	0	0	0	0	0	Arthropoda; Insecta; Diptera; Tabanidae; Tabanus; Tabanus konis
denovo14486	0	0	0	0	0	0	0	0	0	10	2	0	Arthropoda; Insecta; Diptera; Chironomidae; Procladius; Procladius denticulatus
denovo14645	0	0	0	0	0	0	0	6	2	0	0	0	Arthropoda; Insecta; Diptera; Sphaeroceridae; Spelobia; Spelobia sp. BIOUG26986-G01
denovo14648	0	0	0	0	0	0	0	2	1	4	2	0	Arthropoda; Insecta; Diptera; Chironomidae; Orthocladius; Orthocladius kanii
denovo14663	0	0	2	0	0	34	0	0	0	0	0	0	Arthropoda; Insecta; Ephemeroptera; Polymitarcyidae; Ephoron; Ephoron shigae
denovo14682	0	0	0	0	0	0	0	1	0	6	0	0	Arthropoda; Insecta; Diptera; Chironomidae; Orthocladius; Orthocladius kanii
denovo14821	0	0	0	0	0	0	0	9	0	0	0	1	Arthropoda; Insecta; Diptera; Syrphidae; Chrysotoxum; Chrysotoxum sp. BBDEC193-09
denovo14839	0	0	0	0	0	0	0	0	0	2	0	0	Arthropoda; Insecta; Diptera; Simuliidae; Simulium; Simulium bidentatum
denovo14859	0	0	0	0	0	0	0	0	0	3	0	0	Arthropoda; Insecta; Diptera; Chironomidae; Synorthocladius; Synorthocladius tamaparvulus
denovo14918	26	0	0	0	0	0	0	0	0	0	0	0	Arthropoda; Insecta; Hemiptera; Aphididae; Yamatocallis; Yamatocallis hirayamae
denovo14947	0	0	0	0	0	0	0	3	0	0	0	0	Arthropoda; Insecta; Diptera; Culicidae; Anopheles; Anopheles lesteri
denovo15005	0	0	0	0	0	0	0	0	0	1	1	0	Arthropoda; Insecta; Diptera; Simuliidae; Simulium; Simulium haematopotum
denovo15024	0	0	26	0	0	24	0	4	18	38	19	3	Arthropoda; Insecta; Diptera; Chironomidae; Cardiocladius; Cardiocladius fuscus
denovo15026	0	0	0	0	0	0	0	150	0	0	4	0	Arthropoda; Insecta; Diptera; Empididae; Rhamphomyia; Rhamphomyia sp. JSDIP948-10
denovo15141	0	0	0	0	0	0	0	4	0	4	1	0	Arthropoda; Insecta; Diptera; Chironomidae; NA; Orthocladiinae sp. BOLD:AAB2640
denovo15193	0	1	0	1	0	0	0	0	0	0	0	0	Arthropoda; Insecta; Ephemeroptera; Baetidae; Baetiella; Baetiella japonica
denovo15257	0	0	0	1	1	0	0	10	0	1	0	0	Arthropoda; Insecta; Diptera; Chironomidae; Corynoneura; Corynoneura sp. BOLD-2016
denovo15283	0	0	0	0	0	0	0	1	0	1	0	0	Arthropoda; Insecta; Ephemeroptera; Ephemerellidae; Drunella; Drunella basalis
denovo15346	0	0	0	0	1	0	0	0	0	0	1	0	Arthropoda; Insecta; Diptera; Simuliidae; Simulium; Simulium bidentatum
denovo15350	0	0	9	1	0	0	0	0	4	0	0	0	Arthropoda; Insecta; Diptera; Chironomidae; Heleniella; Heleniella ornaticollis
denovo15475	0	1	0	1	0	0	0	0	0	0	0	0	Arthropoda; Insecta; Diptera; Simuliidae; Simulium; Simulium bidentatum
denovo15518	0	1	0	0	0	0	0	0	0	3	0	0	Arthropoda; Insecta; Diptera; Simuliidae; Simulium; Simulium bidentatum
denovo15592	0	0	0	0	0	0	0	0	0	3	0	0	Arthropoda; Insecta; Diptera; Simuliidae; Simulium; Simulium bidentatum
denovo15677	0	0	12	0	0	0	0	0	0	0	0	0	Arthropoda; Insecta; Diptera; Chironomidae; Rheopelopia; Rheopelopia joganflava
denovo15689	0	0	0	0	31	0	0	0	0	0	0	0	Arthropoda; Insecta; Diptera; Culicidae; Culex; Culex orientalis
denovo15717	0	0	0	0	0	0	0	2	0	0	2	0	Arthropoda; Insecta; Diptera; Chironomidae; Orthocladius; Orthocladius kanii
denovo15725	0	0	0	0	0	0	0	0	1	1	1	0	Arthropoda; Insecta; Ephemeroptera; Ephemerellidae; Drunella; Drunella basalis
denovo15755	1	1	0	2	1	0	0	46	0	2	0	0	Arthropoda; Insecta; Diptera; Drosophilidae; Phortica; Phortica haba
denovo15830	0	0	0	0	0	0	0	2	0	0	0	0	Arthropoda; Insecta; Diptera; Chironomidae; Neozavrelia; Neozavrelia tamanona
denovo15881	0	0	0	0	0	0	0	1	0	1	0	0	Arthropoda; Insecta; Ephemeroptera; Ephemerellidae; Drunella; Drunella basalis
denovo15892	0	0	0	0	0	0	0	3	0	0	0	0	Arthropoda; Insecta; Diptera; Cecidomyiidae; NA; Cecidomyiidae sp. BOLD-2016
denovo15898	0	0	0	0	0	0	0	0	0	0	2	0	Arthropoda; Insecta; Diptera; Simuliidae; Simulium; Simulium bidentatum
denovo15927	0	0	0	0	0	0	0	2	0	0	0	0	Arthropoda; Insecta; Diptera; Ephydridae; NA; Parydrinae sp. BIOUG23604-B01
denovo16007	0	0	2	0	0	0	0	0	0	0	0	0	Arthropoda; Insecta; Diptera; Agromyzidae; Calycomyza; Calycomyza solidaginis
denovo16143	0	0	0	0	0	0	0	0	0	2	0	0	Arthropoda; Insecta; Diptera; Chironomidae; Procladius; Procladius sp. DARC276-11
denovo16162	0	12	0	5	0	0	0	0	0	0	0	0	Arthropoda; Insecta; Diptera; Chironomidae; Rheotanytarsus; Rheotanytarsus tamasecundus
denovo16173	0	0	0	0	0	0	0	0	2	3	0	0	Arthropoda; Insecta; Diptera; Chironomidae; Orthocladius; Orthocladius kanii
denovo16225	0	0	2	0	0	0	0	0	0	0	1	0	Arthropoda; Insecta; Ephemeroptera; Baetidae; Baetis; Baetis sp. OPU_BS_B2011-494
denovo16345	0	0	0	0	0	0	0	2	0	0	0	0	Arthropoda; Insecta; Diptera; Chironomidae; Corynoneura; Corynoneura sp. BOLD:AAI5884
denovo16636	0	0	0	0	0	0	0	0	3	4	1	0	Arthropoda; Insecta; Diptera; Culicidae; Anopheles; Anopheles jeyporiensis
denovo16671	0	80	3	0	0	0	0	0	0	0	0	0	Arthropoda; Insecta; Diptera; Mycetophilidae; NA; Mycetophilidae sp. BOLD-2016
denovo16686	0	0	0	0	8	0	0	0	0	0	0	0	Arthropoda; Insecta; Diptera; Simuliidae; Metacnephia; Metacnephia saskatchewana
denovo16721	0	0	0	0	0	0	0	2	0	0	0	0	Arthropoda; Insecta; Diptera; Chironomidae; Cricotopus; Cricotopus sp. 1 MEC-2013
denovo16741	0	0	11	19	0	0	0	0	0	0	0	0	Arthropoda; Insecta; Diptera; Chironomidae; Procladius; Procladius sp. 1 MEC-2011
denovo16771	0	0	0	0	0	0	0	11	0	0	0	0	Arthropoda; Insecta; Diptera; Chironomidae; Neozavrelia; Neozavrelia tamanona
denovo16803	0	0	0	0	0	0	0	0	0	17	2	0	Arthropoda; Insecta; Diptera; Chironomidae; NA; Orthocladiinae sp. BOLD:AAB2640
denovo16814	0	0	1	0	0	0	0	10	0	0	0	0	Arthropoda; Insecta; Ephemeroptera; Leptophlebiidae; Paraleptophlebia; Paraleptophlebia chocolata
denovo16867	0	0	0	0	0	0	0	0	0	2	0	0	Arthropoda; Insecta; Diptera; Chironomidae; Corynoneura; Corynoneura sp. BBDEE629-10
denovo16900	0	0	2	0	0	0	0	0	0	0	0	0	Arthropoda; Insecta; Diptera; Chironomidae; Thienemanniella; Thienemanniella sp. BOLD-2016
denovo16953	0	0	0	0	0	0	0	0	0	4	0	0	Arthropoda; Insecta; Diptera; Chironomidae; Orthocladius; Orthocladius kanii
denovo16974	0	0	0	0	0	0	0	4	0	12	0	0	Arthropoda; Insecta; Diptera; Chironomidae; NA; Orthocladiinae sp. BOLD:AAG0998
denovo16993	0	0	0	0	0	0	0	2	0	2	0	0	Arthropoda; Insecta; Diptera; Chironomidae; Orthocladius; Orthocladius kanii
denovo17060	0	0	0	4	7	0	0	0	0	8	0	0	Arthropoda; Insecta; Diptera; Simuliidae; Simulium; Simulium bidentatum
denovo17226	0	0	0	0	0	0	0	2	2	26	7	0	Arthropoda; Insecta; Diptera; Chironomidae; Orthocladius; Orthocladius kanii
denovo17282	0	1	5	0	0	0	0	0	0	0	0	0	Arthropoda; Insecta; Diptera; Chironomidae; NA; Orthocladiinae sp. BOLD-2016
denovo17289	0	3	4	3	0	0	0	0	0	0	0	0	Arthropoda; Insecta; Diptera; Simuliidae; Simulium; Simulium suyoense
denovo17347	0	0	0	0	0	0	0	0	0	2	0	0	Arthropoda; Insecta; Diptera; Simuliidae; Simulium; Simulium bidentatum
denovo17488	0	0	0	0	0	0	0	2	0	1	0	0	Arthropoda; Insecta; Diptera; Chironomidae; Orthocladius; Orthocladius kanii
denovo17607	0	0	3	0	0	0	0	0	0	0	0	0	Arthropoda; Insecta; Diptera; Agromyzidae; NA; Agromyzidae sp. BOLD-2016
denovo17688	0	0	0	0	133	0	0	0	0	0	0	0	Arthropoda; Insecta; Diptera; Simuliidae; Simulium; Simulium chamlongi
denovo17703	0	0	0	1	0	0	0	0	1	2	0	0	Arthropoda; Insecta; Diptera; Simuliidae; Simulium; Simulium bidentatum
denovo17830	0	0	0	0	0	0	0	1	1	4	0	0	Arthropoda; Insecta; Diptera; Chironomidae; Orthocladius; Orthocladius kanii
denovo17869	0	0	0	0	0	0	0	1	0	7	4	0	Arthropoda; Insecta; Diptera; Chironomidae; Orthocladius; Orthocladius kanii
denovo18041	0	0	0	0	0	0	0	1	0	1	1	0	Arthropoda; Insecta; Diptera; Chironomidae; Orthocladius; Orthocladius kanii
denovo18059	0	0	0	0	0	0	7	11	0	0	0	0	Arthropoda; Insecta; Ephemeroptera; Heptageniidae; Epeorus; Epeorus aesculus
denovo18087	75	0	0	0	0	0	66	0	0	0	0	0	Arthropoda; Insecta; Ephemeroptera; Heptageniidae; Epeorus; Epeorus sp. HK-2018
denovo18092	0	0	0	0	0	0	0	2	0	0	0	0	Arthropoda; Insecta; Diptera; Chironomidae; NA; Orthocladiinae sp. BOLD-2016
denovo18116	0	0	0	1	0	0	0	0	0	2	0	0	Arthropoda; Insecta; Diptera; Simuliidae; Simulium; Simulium bidentatum
denovo18285	0	0	6	0	0	0	0	0	0	0	0	0	Arthropoda; Insecta; Diptera; Cecidomyiidae; NA; Cecidomyiidae sp. BIOUG26805-E09
denovo18329	0	0	0	0	0	0	0	0	0	2	0	0	Arthropoda; Insecta; Ephemeroptera; Ephemerellidae; Drunella; Drunella basalis
denovo18332	0	0	0	0	0	0	0	2	0	0	0	0	Arthropoda; Insecta; Diptera; Chironomidae; NA; Orthocladiinae sp. BOLD:AAG1001
denovo18366	0	0	0	0	0	0	0	3	2	19	4	0	Arthropoda; Insecta; Diptera; Chironomidae; Orthocladius; Orthocladius kanii
denovo18379	55	0	0	12	77	0	0	0	2	0	0	0	Arthropoda; Insecta; Diptera; Chironomidae; Trissopelopia; Trissopelopia longimana
denovo18416	0	44	5	26	18	7	0	29	21	140	26	0	Arthropoda; Insecta; Diptera; Simuliidae; Simulium; Simulium bidentatum
denovo18428	0	0	0	0	0	0	0	66	6	98	34	0	Arthropoda; Insecta; Diptera; Chironomidae; Labrundinia; Labrundinia sp. 15FLS
denovo18452	0	0	0	0	0	0	0	2	0	0	0	0	Arthropoda; Insecta; Diptera; Simuliidae; Simulium; Simulium bidentatum
denovo18476	0	0	0	0	0	0	0	3	0	1	0	0	Arthropoda; Insecta; Diptera; Chironomidae; Corynoneura; Corynoneura sp. BOLD-2016
denovo18486	0	0	0	0	0	0	0	2	0	0	0	0	Arthropoda; Insecta; Diptera; Empididae; Rhamphomyia; Rhamphomyia sp. JSDIP948-10
denovo18527	0	0	6	0	33	0	0	0	0	0	3	0	Arthropoda; Insecta; Diptera; Chironomidae; NA; Chironomidae sp. CNFDC279-14
denovo18543	0	4	3	2	3	1	0	5	6	22	3	0	Arthropoda; Insecta; Diptera; Simuliidae; Simulium; Simulium bidentatum
denovo18589	0	0	0	0	0	0	191	3	0	0	0	0	Arthropoda; Insecta; Diptera; Chironomidae; Hydrobaenus; Hydrobaenus golovinensis
denovo18674	0	0	0	0	0	0	0	2	0	0	0	0	Arthropoda; Insecta; Diptera; Empididae; Rhamphomyia; Rhamphomyia sp. JSDIQ776-10
denovo18714	0	0	0	0	0	0	0	0	0	0	2	0	Arthropoda; Insecta; Diptera; Chironomidae; Orthocladius; Orthocladius kanii
denovo18733	0	0	0	0	0	0	0	0	3	0	0	0	Arthropoda; Insecta; Diptera; Chironomidae; Polypedilum; Polypedilum kamotertium
denovo18750	0	0	1	0	1	0	0	0	0	0	0	0	Arthropoda; Insecta; Diptera; Simuliidae; Simulium; Simulium bidentatum
denovo18753	0	60	0	0	0	0	0	0	0	0	0	0	Arthropoda; Insecta; Coleoptera; Carabidae; Ceroglossus; Ceroglossus buqueti
denovo19027	0	0	0	0	0	0	0	0	1	1	0	0	Arthropoda; Insecta; Diptera; Simuliidae; Simulium; Simulium bidentatum
denovo19063	0	0	0	0	1	0	0	0	0	2	0	0	Arthropoda; Insecta; Diptera; Simuliidae; Simulium; Simulium bidentatum
denovo19101	0	0	0	0	0	0	0	2	0	0	0	0	Arthropoda; Insecta; Diptera; Empididae; Rhamphomyia; Rhamphomyia sp. JSDIP948-10
denovo19105	0	0	0	0	0	0	0	0	0	0	2	0	Arthropoda; Insecta; Diptera; Chironomidae; Orthocladius; Orthocladius sp. BOLD:AAN4803
denovo19130	0	0	0	0	0	0	0	0	0	2	0	0	Arthropoda; Insecta; Diptera; Chironomidae; Orthocladius; Orthocladius kanii
denovo19242	0	0	0	0	0	0	0	0	0	1	1	0	Arthropoda; Insecta; Diptera; Simuliidae; Simulium; Simulium bidentatum
denovo19246	0	1	0	0	0	1	0	0	1	1	0	0	Arthropoda; Insecta; Diptera; Simuliidae; Simulium; Simulium bidentatum
denovo19291	0	0	0	3	0	0	0	0	0	0	0	0	Arthropoda; Insecta; Ephemeroptera; Ephemerellidae; Serratella; Serratella setigera
denovo19369	0	321	165	92	0	11	0	1461	42	13	4	2	Arthropoda; Insecta; Diptera; Chironomidae; Neozavrelia; Neozavrelia tamanona
denovo19402	0	0	0	0	0	0	0	1	0	4	0	0	Arthropoda; Insecta; Diptera; Chironomidae; Orthocladius; Orthocladius kanii
denovo19765	0	1	0	0	1	0	0	0	0	0	0	0	Arthropoda; Insecta; Diptera; Simuliidae; Simulium; Simulium bidentatum
denovo19985	0	0	5	0	0	0	0	0	0	0	0	0	Arthropoda; Insecta; Diptera; Chironomidae; Tanytarsus; Tanytarsus sp. ent03
denovo20120	0	0	0	0	0	0	0	1	1	2	0	0	Arthropoda; Insecta; Diptera; Chironomidae; Cricotopus; Cricotopus metatibialis
denovo20130	0	1	0	0	0	0	0	0	0	3	0	0	Arthropoda; Insecta; Diptera; Simuliidae; Simulium; Simulium bidentatum
denovo20161	0	0	0	0	0	0	0	2	0	0	0	0	Arthropoda; Insecta; Hemiptera; Aphrophoridae; Aphrophora; Aphrophora sp. BOLD-2016
denovo20290	0	0	0	0	0	0	0	10	0	0	0	0	Arthropoda; Insecta; Diptera; Empididae; Rhamphomyia; Rhamphomyia sp. JSDIP948-10
denovo20324	0	9	6	17	26	15	0	12	13	76	13	1	Arthropoda; Insecta; Diptera; Simuliidae; Simulium; Simulium bidentatum
denovo20348	0	0	0	0	0	0	0	7	0	0	0	0	Arthropoda; Insecta; Diptera; Empididae; Rhamphomyia; Rhamphomyia sp. JSDIP948-10
denovo20356	0	0	4	0	0	0	0	0	1	0	0	0	Arthropoda; Insecta; Diptera; Chironomidae; Paraphaenocladius; Paraphaenocladius sp. BIOUG20561-F04
denovo20453	0	0	0	0	0	0	0	0	0	2	0	0	Arthropoda; Insecta; Diptera; Chironomidae; Orthocladius; Orthocladius kanii
denovo20599	0	0	0	0	0	0	0	1	0	1	0	0	Arthropoda; Insecta; Ephemeroptera; Ephemerellidae; Drunella; Drunella basalis
denovo20958	0	0	0	0	0	0	0	0	2	1	0	0	Arthropoda; Insecta; Diptera; Chironomidae; Orthocladius; Orthocladius kanii
denovo21095	2	0	0	0	0	0	1	0	0	0	0	0	Arthropoda; Insecta; Ephemeroptera; Heptageniidae; Epeorus; Epeorus sp. HK-2018
denovo21104	0	0	0	0	0	0	0	2	0	0	0	0	Arthropoda; Insecta; Diptera; Empididae; Rhamphomyia; Rhamphomyia sp. JSDIQ776-10
denovo21112	0	0	0	0	0	0	0	2	0	0	0	0	Arthropoda; Insecta; Diptera; Chironomidae; Cricotopus; Cricotopus metatibialis
denovo21146	0	0	1	0	0	0	0	0	0	2	0	0	Arthropoda; Insecta; Diptera; Simuliidae; Simulium; Simulium bidentatum
denovo21236	0	17	0	0	0	0	0	0	0	0	0	0	Arthropoda; Insecta; Odonata; Aeshnidae; Planaeschna; Planaeschna milnei
denovo21256	0	0	0	0	0	0	0	0	0	2	0	0	Arthropoda; Insecta; Diptera; Chironomidae; NA; Orthocladiinae sp. BOLD:AAB2640
denovo21313	0	0	1	0	0	0	0	0	1	7	0	0	Arthropoda; Insecta; Diptera; Simuliidae; Simulium; Simulium bidentatum
denovo21316	0	0	2	0	25	1	0	5	4	0	1	0	Arthropoda; Insecta; Diptera; Chironomidae; Gymnometriocnemus; Gymnometriocnemus brumalis
denovo21318	0	0	3	0	0	0	0	0	4	27	0	0	Arthropoda; Insecta; Ephemeroptera; Baetidae; Labiobaetis; Labiobaetis atrebatinus
denovo21335	0	0	0	0	0	0	9	38	10	202	22	1	Arthropoda; Insecta; Diptera; Chironomidae; Orthocladius; Orthocladius kanii
denovo21339	0	0	291	48	62	95	0	10	121	19	3	0	Arthropoda; Insecta; Ephemeroptera; Baetidae; Tenuibaetis; Tenuibaetis flexifemora
denovo21382	0	0	0	0	0	0	2	0	0	1	0	0	Arthropoda; Insecta; Diptera; Chironomidae; Orthocladius; Orthocladius kanii
denovo21440	0	0	0	0	0	0	0	1	0	2	1	0	Arthropoda; Insecta; Diptera; Chironomidae; Orthocladius; Orthocladius kanii
denovo21465	0	0	0	0	0	0	22	2	0	92	5	0	Arthropoda; Insecta; Ephemeroptera; Ephemerellidae; Drunella; Drunella sachalinensis
denovo21501	0	0	0	0	0	0	17	0	0	0	0	0	Arthropoda; Insecta; Diptera; Chironomidae; NA; Orthocladiinae sp. INNV035-08
denovo21565	0	1	0	1	0	0	0	0	0	0	0	0	Arthropoda; Insecta; Diptera; Simuliidae; Simulium; Simulium reptantoides
denovo21622	0	0	1	1	0	45	0	0	0	0	0	0	Arthropoda; Insecta; Diptera; Chironomidae; Thienemanniella; Thienemanniella flaviscutella
denovo21635	0	0	0	0	0	0	0	82	0	0	0	0	Arthropoda; Insecta; Diptera; Empididae; Rhamphomyia; Rhamphomyia sp. JSDIP948-10
denovo21694	0	0	1	0	0	0	0	2	0	0	0	0	Arthropoda; Insecta; Diptera; Chironomidae; Neozavrelia; Neozavrelia tamanona
denovo21771	0	0	0	0	0	0	2	0	0	0	0	0	Arthropoda; Insecta; Diptera; Limoniidae; NA; Limoniidae sp. BOLD:ACI4956
denovo21772	0	0	0	0	0	0	0	1	0	2	0	1	Arthropoda; Insecta; Diptera; Chironomidae; Orthocladius; Orthocladius kanii
denovo21781	0	0	0	0	0	0	0	0	0	25	0	0	Arthropoda; Insecta; Diptera; Sciaridae; Bradysia; Bradysia fungicola
denovo21810	0	0	0	0	0	0	0	0	0	0	2	0	Arthropoda; Insecta; Diptera; Chironomidae; Tvetenia; Tvetenia tamaflava
denovo22025	0	0	0	4	0	0	0	0	0	0	0	0	Arthropoda; Insecta; Diptera; Chironomidae; Tanytarsus; Tanytarsus sp. BOLD:AAD2169
denovo22043	0	0	0	0	0	0	0	2	0	0	6	0	Arthropoda; Insecta; Diptera; Chironomidae; Orthocladius; Orthocladius kanii
denovo22055	0	0	0	0	0	0	0	2	0	8	1	0	Arthropoda; Insecta; Diptera; Chironomidae; Procladius; Procladius denticulatus
denovo22134	0	0	0	0	0	0	0	0	0	2	1	0	Arthropoda; Insecta; Diptera; Chironomidae; NA; Orthocladiinae sp. BOLD:AAB2640
denovo22182	0	0	0	0	0	0	0	15	0	0	0	0	Arthropoda; Insecta; Diptera; Empididae; Rhamphomyia; Rhamphomyia sp. JSDIP948-10
denovo22212	0	0	0	0	0	0	2	2	0	4	0	0	Arthropoda; Insecta; Diptera; Chironomidae; Orthocladius; Orthocladius kanii
denovo22259	0	0	0	0	0	0	0	0	0	2	0	0	Arthropoda; Insecta; Diptera; Simuliidae; Simulium; Simulium bidentatum
denovo22313	0	0	0	0	0	0	0	7	0	0	0	0	Arthropoda; Insecta; Diptera; Simuliidae; Simulium; Simulium tuberosum
denovo22319	0	0	0	0	0	0	0	2	0	0	0	0	Arthropoda; Insecta; Diptera; Drosophilidae; Drosophila; Drosophila incompta
denovo22382	0	0	0	0	0	0	0	1	0	3	0	0	Arthropoda; Insecta; Diptera; Chironomidae; Orthocladius; Orthocladius kanii
denovo22423	0	0	0	0	0	0	0	1	0	8	0	0	Arthropoda; Insecta; Ephemeroptera; Ephemerellidae; Drunella; Drunella basalis
denovo22426	0	0	0	0	0	0	0	1	0	2	0	0	Arthropoda; Insecta; Diptera; Chironomidae; Orthocladius; Orthocladius kanii
denovo22484	0	5	0	0	0	0	0	1	1	6	0	0	Arthropoda; Insecta; Diptera; Simuliidae; Simulium; Simulium bidentatum
denovo22519	0	0	47	0	3	3	0	0	23	1	15	2	Arthropoda; Insecta; Ephemeroptera; Baetidae; NA; Baetidae sp. OPU_BS_B2014-5
denovo22556	0	0	3	2	0	2	0	2	2	6	3	0	Arthropoda; Insecta; Diptera; Simuliidae; Simulium; Simulium bidentatum
denovo22610	0	0	0	0	0	0	0	4	0	0	0	0	Arthropoda; Insecta; Diptera; Empididae; Rhamphomyia; Rhamphomyia sp. JSDIP948-10
denovo22641	0	0	0	0	0	0	0	2	0	0	0	0	Arthropoda; Insecta; Diptera; Empididae; Rhamphomyia; Rhamphomyia sp. JSDIP948-10
denovo22684	8	0	0	0	3	0	234	0	0	3	2	0	Arthropoda; Insecta; Diptera; Tipulidae; Tipula; Tipula sp. BOLD:AAA4260
denovo22733	33	0	0	0	0	0	0	0	0	0	0	0	Arthropoda; Insecta; Plecoptera; Nemouridae; Nemoura; Nemoura transversospinosa
denovo22809	0	3	0	0	0	1	0	0	0	0	0	0	Arthropoda; Insecta; Diptera; Chironomidae; NA; Chironomidae sp. 054
denovo22838	0	4	0	3	0	1	0	0	0	0	0	0	Arthropoda; Insecta; Ephemeroptera; Baetidae; Baetiella; Baetiella japonica
denovo22843	0	13	8	0	9	1	0	0	1	3	1	0	Arthropoda; Insecta; Diptera; Chironomidae; Tvetenia; Tvetenia tamaflava
denovo22945	0	0	0	0	0	0	0	3	0	0	0	0	Arthropoda; Insecta; Diptera; Drosophilidae; Zaprionus; Zaprionus proximus
denovo22947	0	0	0	0	0	0	0	0	0	2	0	0	Arthropoda; Insecta; Diptera; Chironomidae; Orthocladius; Orthocladius kanii
denovo23011	0	2	0	0	0	0	0	0	0	0	0	0	Arthropoda; Insecta; Diptera; Culicidae; Anopheles; Anopheles pullus
denovo23095	0	0	0	0	0	0	26	0	0	0	0	0	Arthropoda; Insecta; Ephemeroptera; Ameletidae; Ameletus; Ameletus montanus
denovo23143	0	1	0	0	0	0	0	0	1	0	0	0	Arthropoda; Insecta; Diptera; Tabanidae; Copidapha; Copidapha roei
denovo23168	1	8	0	0	0	0	0	0	0	0	0	0	Arthropoda; Insecta; Diptera; Chironomidae; NA; Chironomidae sp. BOLD:AAM6227
denovo23248	0	0	0	0	0	0	0	2	0	0	0	0	Arthropoda; Insecta; Diptera; Chironomidae; NA; Orthocladiinae sp. BOLD-2016
denovo23260	0	0	1	2	0	1	0	0	0	0	0	0	Arthropoda; Insecta; Diptera; Drosophilidae; Zaprionus; Zaprionus proximus
denovo23286	0	0	0	0	0	0	0	0	9	0	0	0	Arthropoda; Insecta; Diptera; Simuliidae; Simulium; Simulium bidentatum
denovo23326	0	0	0	0	0	0	0	2	0	0	0	0	Arthropoda; Insecta; Diptera; Simuliidae; Simulium; Simulium bidentatum
denovo23411	0	0	0	1	0	0	0	1	0	0	0	0	Arthropoda; Insecta; Diptera; Drosophilidae; Colocasiomyia; Colocasiomyia sp. 1 JJG-2016
denovo23455	0	0	0	0	0	0	0	5	0	1	1	0	Arthropoda; Insecta; Diptera; Chironomidae; Orthocladius; Orthocladius kanii
denovo23480	0	0	0	0	0	0	0	3	0	0	0	0	Arthropoda; Insecta; Diptera; Empididae; Rhamphomyia; Rhamphomyia sp. JSDIP948-10
denovo23487	2	0	0	0	0	0	0	0	0	0	0	0	Arthropoda; Insecta; Diptera; Tachinidae; NA; Tachinidae sp. BIOUG01422-A01
denovo23628	0	0	0	0	2	0	0	0	0	0	0	0	Arthropoda; Insecta; Diptera; Drosophilidae; Zaprionus; Zaprionus proximus
denovo23673	0	0	0	0	0	0	0	2	0	0	0	0	Arthropoda; Insecta; Diptera; Drosophilidae; Phortica; Phortica montipagana
denovo23782	0	39	0	9	0	0	0	0	0	5	0	0	Arthropoda; Insecta; Diptera; Chironomidae; Polypedilum; Polypedilum hiroshimaense
denovo23933	0	0	0	2	2	0	0	0	0	0	0	0	Arthropoda; Insecta; Diptera; Chironomidae; NA; Chironomidae sp. BOLD:AAP6873
denovo24008	125	148	19	97	182	8	7	3400	14	215	1	4	Arthropoda; Insecta; Diptera; Chironomidae; Corynoneura; Corynoneura sp. BOLD-2016
denovo24081	0	0	2	0	0	0	0	0	0	0	0	0	Arthropoda; Insecta; Diptera; Chironomidae; NA; Chironomidae sp. BOLD:AAM6264
denovo24099	0	0	2	0	0	0	0	0	0	0	0	0	Arthropoda; Insecta; Diptera; Chironomidae; Parachironomus; Parachironomus sp. BOLD:ACA6462
denovo24174	0	1	1	9	4	0	0	0	3	6	0	0	Arthropoda; Insecta; Diptera; Simuliidae; Simulium; Simulium bidentatum
denovo24226	0	0	0	0	12	0	0	0	0	0	0	0	Arthropoda; Insecta; Trichoptera; Lepidostomatidae; Lepidostoma; Lepidostoma elongatum
denovo24251	0	0	0	0	0	0	0	0	0	2	0	0	Arthropoda; Insecta; Diptera; Chironomidae; Orthocladius; Orthocladius kanii
denovo24257	0	0	0	0	0	0	0	16	0	0	0	0	Arthropoda; Insecta; Diptera; Empididae; Rhamphomyia; Rhamphomyia sp. JSDIP948-10
denovo24322	0	0	0	0	0	0	0	0	1	2	0	0	Arthropoda; Insecta; Diptera; Simuliidae; Simulium; Simulium bidentatum
denovo24444	0	25	3	20	10	0	0	3	2	16	5	0	Arthropoda; Insecta; Ephemeroptera; Baetidae; Baetiella; Baetiella japonica
denovo24472	0	0	3	0	3	2	0	0	0	0	0	0	Arthropoda; Insecta; Diptera; Chironomidae; Polypedilum; Polypedilum asakawaense
denovo24473	1061	0	7	12	145	16	21	0	0	0	7	0	Arthropoda; Insecta; Ephemeroptera; Heptageniidae; Epeorus; Epeorus curvatulus
denovo24671	0	0	0	0	0	0	0	0	0	4	0	0	Arthropoda; Insecta; Diptera; Chironomidae; Orthocladius; Orthocladius kanii
denovo24686	0	1	0	5	150	0	0	29	17	0	7	0	Arthropoda; Insecta; Diptera; Simuliidae; Simulium; Simulium grossifilum
denovo24726	0	0	0	0	0	0	0	0	0	0	2	0	Arthropoda; Insecta; Diptera; Chironomidae; Orthocladius; Orthocladius kanii
denovo24732	0	0	0	0	0	0	0	3	1	1	8	0	Arthropoda; Insecta; Diptera; Chironomidae; Orthocladius; Orthocladius kanii
denovo24791	0	0	0	0	0	0	0	3	0	0	0	0	Arthropoda; Insecta; Coleoptera; Hydraenidae; Ochthebius; Ochthebius quadricollis
denovo24814	0	0	0	0	0	0	0	66	6	132	9	1	Arthropoda; Insecta; Diptera; Chironomidae; NA; Orthocladiinae sp. BOLD:AAB2640
denovo24819	0	0	13	10	7	0	0	0	0	0	0	0	Arthropoda; Insecta; Hemiptera; Aphididae; Hyalopterus; Hyalopterus pruni
denovo24869	0	0	2	0	0	0	0	0	0	0	0	0	Arthropoda; Insecta; Diptera; Chironomidae; Diamesa; Diamesa cinerella
denovo24872	0	4	0	0	0	1	0	0	1	11	3	0	Arthropoda; Insecta; Diptera; Simuliidae; Simulium; Simulium bidentatum
denovo24885	0	0	1	0	0	0	0	5	0	2	0	0	Arthropoda; Insecta; Diptera; Chironomidae; NA; Chironomidae sp. BOLD-2016
denovo24892	0	0	0	0	0	0	2	0	0	0	0	0	Arthropoda; Insecta; Megaloptera; Corydalidae; Neoneuromus; Neoneuromus maclachlani
denovo25018	0	7	0	0	0	0	0	0	0	0	0	0	Arthropoda; Insecta; Trichoptera; Lepidostomatidae; Lepidostoma; Lepidostoma flavum
denovo25082	0	0	1	3	0	0	0	0	0	0	0	0	Arthropoda; Insecta; Diptera; Tabanidae; Chrysops; Chrysops madagascarensis
denovo25157	0	3	0	0	0	0	0	0	0	0	0	0	Arthropoda; Insecta; Diptera; Simuliidae; Simulium; Simulium bidentatum
denovo25167	0	0	0	6	0	0	0	0	0	0	0	0	Arthropoda; Insecta; Diptera; Chironomidae; Paramerina; Paramerina sp. JC-2015
denovo25194	0	0	0	0	0	0	0	1	0	5	1	0	Arthropoda; Insecta; Diptera; Chironomidae; Orthocladius; Orthocladius kanii
denovo25201	0	0	0	0	0	0	0	0	0	13	1	0	Arthropoda; Insecta; Diptera; Chironomidae; Orthocladius; Orthocladius kanii
denovo25342	0	0	0	0	0	0	13	0	0	0	0	0	Arthropoda; Insecta; Ephemeroptera; Ephemerellidae; Ephemerella; Ephemerella atagosana
denovo25346	0	0	0	0	0	0	0	0	0	14	0	0	Arthropoda; Insecta; Ephemeroptera; Baetidae; Baetis; Baetis sp. MK-2015a
denovo25415	0	0	0	0	5	0	0	0	0	0	0	0	Arthropoda; Insecta; Diptera; Tachinidae; Peleteria; Peleteria prompta
denovo25441	0	0	0	0	0	0	0	0	0	0	0	3	Arthropoda; Insecta; Diptera; Chironomidae; Cricotopus; Cricotopus tamapullus
denovo25459	0	0	0	0	0	0	0	0	0	0	2	0	Arthropoda; Insecta; Diptera; Simuliidae; Simulium; Simulium nakhonense
denovo25468	0	0	0	0	0	0	0	0	0	2	1	0	Arthropoda; Insecta; Diptera; Chironomidae; Orthocladius; Orthocladius kanii
denovo25537	0	0	0	0	0	0	198	3	0	3	0	0	Arthropoda; Insecta; Trichoptera; Lepidostomatidae; Lepidostoma; Lepidostoma satoi
denovo25592	0	0	0	0	0	0	0	0	0	5	0	0	Arthropoda; Insecta; Diptera; Sepsidae; NA; Sepsidae sp. BOLD-2016
denovo25674	0	0	0	0	0	0	0	182	0	0	1	0	Arthropoda; Insecta; Diptera; Culicidae; Anopheles; Anopheles nr. costai G3 MAMS-2018
denovo25825	0	0	3	0	26	5	0	0	0	0	0	0	Arthropoda; Insecta; Diptera; Chironomidae; Tanytarsus; Tanytarsus tamakutibasi
denovo25827	0	0	0	0	0	0	0	0	1	1	1	0	Arthropoda; Insecta; Diptera; Chironomidae; Orthocladius; Orthocladius kanii
denovo25850	0	0	2	0	0	0	0	0	0	0	0	0	Arthropoda; Insecta; Diptera; Chironomidae; Tvetenia; Tvetenia tamaflava
denovo25867	0	0	0	0	0	0	0	1	0	1	0	0	Arthropoda; Insecta; Ephemeroptera; Ephemerellidae; Drunella; Drunella basalis
denovo25998	0	0	0	0	3	0	0	0	0	0	0	0	Arthropoda; Insecta; Diptera; Simuliidae; Simulium; Simulium chamlongi
denovo26012	0	0	0	1	5	0	0	0	0	0	0	0	Arthropoda; Insecta; Diptera; Simuliidae; Simulium; Simulium duolongum
denovo26169	0	0	0	0	0	0	0	1	0	7	1	0	Arthropoda; Insecta; Diptera; Chironomidae; Orthocladius; Orthocladius kanii
denovo26238	0	0	0	7	0	0	0	0	0	0	0	0	Arthropoda; Insecta; Diptera; Drosophilidae; Drosophila; Drosophila paramelanica
denovo26284	0	0	0	0	0	0	0	1	0	4	1	0	Arthropoda; Insecta; Diptera; Chironomidae; Cricotopus; Cricotopus sp. 1 MEC-2013
denovo26357	0	0	0	0	0	0	0	3	0	0	0	0	Arthropoda; Insecta; Diptera; Chironomidae; Thienemannimyia; Thienemannimyia sp. BOLD:AAG1679
denovo26386	0	0	0	0	0	0	0	0	0	9	1	0	Arthropoda; Insecta; Diptera; Chironomidae; Cricotopus; Cricotopus metatibialis
denovo26473	0	5	0	11	10	1	0	258	1	12	0	0	Arthropoda; Insecta; Diptera; Chironomidae; NA; Orthocladiinae sp. BIOUG25621-D01
denovo26509	0	0	0	0	0	0	0	0	0	4	4	0	Arthropoda; Insecta; Diptera; Chironomidae; Orthocladius; Orthocladius kanii
denovo26547	0	0	0	0	1	0	0	1	0	7	0	0	Arthropoda; Insecta; Diptera; Simuliidae; Simulium; Simulium bidentatum
denovo26636	0	0	4	0	0	0	0	0	0	0	0	0	Arthropoda; Insecta; Diptera; Simuliidae; Simulium; Simulium bidentatum
denovo26660	0	0	0	0	0	0	0	6	0	11	0	0	Arthropoda; Insecta; Diptera; Chironomidae; Cricotopus; Cricotopus metatibialis
denovo26692	0	0	2	0	0	0	0	0	0	0	0	0	Arthropoda; Insecta; Diptera; Mycetophilidae; NA; Mycetophilidae sp. BOLD:ACG6078
denovo26724	0	0	0	0	0	0	1	0	0	1	0	0	Arthropoda; Insecta; Diptera; Sarcophagidae; Sarcophaga; Sarcophaga aurifrons
denovo26803	0	0	0	0	0	0	0	1	0	0	3	0	Arthropoda; Insecta; Diptera; Ephydridae; Nostima; Nostima picta
denovo26835	0	0	0	0	0	0	0	0	0	2	0	0	Arthropoda; Insecta; Diptera; Chironomidae; Orthocladius; Orthocladius kanii
denovo26918	0	0	2	0	0	0	0	0	0	0	0	0	Arthropoda; Insecta; Diptera; Mycetophilidae; NA; Mycetophilidae sp. BOLD:AAU4918
denovo26955	0	0	0	1	0	0	4	0	0	0	0	0	Arthropoda; Insecta; Diptera; Chironomidae; NA; Orthocladiinae sp. BIOUG15026-A04
denovo26971	0	0	0	0	0	0	0	3	0	0	0	0	Arthropoda; Insecta; Diptera; Chironomidae; Neozavrelia; Neozavrelia tamanona
denovo26983	0	7	1	1	2	0	0	0	0	0	0	0	Arthropoda; Insecta; Diptera; Psilidae; NA; Psilidae sp. BOLD-2016
denovo26986	0	2	0	0	0	0	0	0	0	0	0	0	Arthropoda; Insecta; Diptera; Simuliidae; Simulium; Simulium bidentatum
denovo27060	0	0	0	0	0	0	0	41	0	0	0	0	Arthropoda; Insecta; Diptera; Chironomidae; Cricotopus; Cricotopus sp. 1 MEC-2013
denovo27105	0	4	0	3	3	0	0	0	0	6	1	0	Arthropoda; Insecta; Diptera; Simuliidae; Simulium; Simulium bidentatum
denovo27201	0	5	0	0	0	0	0	0	0	0	0	0	Arthropoda; Insecta; Diptera; Simuliidae; Simulium; Simulium bidentatum
denovo27204	0	0	0	0	0	0	0	0	0	2	0	0	Arthropoda; Insecta; Ephemeroptera; Ephemerellidae; Drunella; Drunella basalis
denovo27240	0	0	6	0	0	0	0	0	2	44	1	0	Arthropoda; Insecta; Diptera; Chironomidae; Rheotanytarsus; Rheotanytarsus rivulophilus
denovo27252	0	0	18	0	0	0	0	0	0	0	0	0	Arthropoda; Insecta; Diptera; Drosophilidae; Apsiphortica; Apsiphortica lini
denovo27343	0	0	0	0	0	0	0	0	1	0	1	0	Arthropoda; Insecta; Diptera; Chironomidae; Orthocladius; Orthocladius kanii
denovo27393	0	0	0	0	0	0	0	0	0	2	0	0	Arthropoda; Insecta; Ephemeroptera; Ephemerellidae; Drunella; Drunella basalis
denovo27423	0	0	0	0	0	0	0	2	1	4	1	0	Arthropoda; Insecta; Diptera; Chironomidae; Orthocladius; Orthocladius kanii
denovo27502	0	0	3	3	0	0	0	0	1	1	1	0	Arthropoda; Insecta; Diptera; Simuliidae; Simulium; Simulium bidentatum
denovo27524	0	0	0	1	0	0	0	0	0	1	0	0	Arthropoda; Insecta; Ephemeroptera; Baetidae; Baetiella; Baetiella japonica
denovo27583	0	1	1	3	0	0	0	0	0	0	0	0	Arthropoda; Insecta; Diptera; Agromyzidae; Chromatomyia; Chromatomyia puccinelliae
denovo27611	0	0	0	0	0	0	0	2	0	0	0	0	Arthropoda; Insecta; Diptera; Empididae; Rhamphomyia; Rhamphomyia sp. JSDIP948-10
denovo27695	0	0	0	0	0	0	0	0	0	2	0	0	Arthropoda; Insecta; Ephemeroptera; Ephemerellidae; Drunella; Drunella basalis
denovo27701	0	0	0	0	0	0	0	1	0	1	0	0	Arthropoda; Insecta; Diptera; Chironomidae; Orthocladius; Orthocladius kanii
denovo27716	0	0	0	0	0	0	0	4	0	5	0	0	Arthropoda; Insecta; Diptera; Chironomidae; Orthocladius; Orthocladius kanii
denovo27814	0	0	0	0	0	0	0	1	0	3	2	0	Arthropoda; Insecta; Diptera; Chironomidae; Orthocladius; Orthocladius kanii
denovo27863	0	0	0	0	0	0	0	0	0	2	0	0	Arthropoda; Insecta; Ephemeroptera; Ephemerellidae; Drunella; Drunella basalis
denovo27878	0	0	0	0	0	0	0	0	0	2	0	0	Arthropoda; Insecta; Ephemeroptera; Ephemerellidae; Drunella; Drunella basalis
denovo27976	0	0	0	0	0	0	0	1	3	11	1	0	Arthropoda; Insecta; Diptera; Chironomidae; Orthocladius; Orthocladius kanii
denovo28015	0	0	0	1	0	0	0	2	0	0	0	0	Arthropoda; Insecta; Diptera; Stratiomyidae; Odontomyia; Odontomyia pubescens
denovo28042	0	0	0	0	0	0	0	0	0	2	0	0	Arthropoda; Insecta; Diptera; Chironomidae; Orthocladius; Orthocladius kanii
denovo28110	0	0	0	0	0	0	5	2	0	0	0	0	Arthropoda; Insecta; Diptera; Sphaeroceridae; NA; Sphaeroceridae sp. BOLD:ACG3869
denovo28183	0	0	0	0	0	0	0	0	0	2	0	0	Arthropoda; Insecta; Trichoptera; Hydropsychidae; Hydropsyche; Hydropsyche yenisar
denovo28241	0	0	3	0	0	0	0	0	0	0	0	0	Arthropoda; Insecta; Diptera; Chironomidae; Tanytarsus; Tanytarsus sp. ent03
denovo28452	0	0	0	0	0	0	0	2	0	0	0	0	Arthropoda; Insecta; Diptera; Chironomidae; Chaetocladius; Chaetocladius yavorskayae
denovo28458	0	0	0	0	0	0	0	2	4	6	0	0	Arthropoda; Insecta; Ephemeroptera; Ephemerellidae; Drunella; Drunella basalis
denovo28498	0	0	0	0	0	0	0	2	0	0	2	0	Arthropoda; Insecta; Diptera; Chironomidae; Orthocladius; Orthocladius kanii
denovo28549	0	0	0	0	0	0	0	2	0	0	0	0	Arthropoda; Insecta; Diptera; Drosophilidae; Leucophenga; Leucophenga sp. HWC-2012o
denovo28574	0	0	0	0	0	0	0	16	0	11	0	0	Arthropoda; Insecta; Diptera; Chironomidae; Orthocladius; Orthocladius kanii
denovo28643	0	0	0	0	0	0	0	0	0	2	0	0	Arthropoda; Insecta; Diptera; Chironomidae; Orthocladius; Orthocladius kanii
denovo28646	0	0	0	0	0	0	0	0	0	6	1	0	Arthropoda; Insecta; Diptera; Chironomidae; NA; Chironomidae sp. BBDCN711-10
denovo28680	0	0	0	1	0	2	0	0	0	0	0	0	Arthropoda; Insecta; Diptera; Simuliidae; Simulium; Simulium bidentatum
denovo28724	0	0	0	0	0	0	0	0	1	2	0	0	Arthropoda; Insecta; Diptera; Chironomidae; Orthocladius; Orthocladius kanii
denovo28780	0	0	0	0	0	0	0	0	0	2	0	0	Arthropoda; Insecta; Diptera; Chironomidae; Orthocladius; Orthocladius frigidus
denovo28783	0	0	0	0	0	0	0	0	0	5	0	0	Arthropoda; Insecta; Diptera; Chironomidae; Orthocladius; Orthocladius kanii
denovo28891	0	0	1	0	0	0	0	0	1	0	0	0	Arthropoda; Insecta; Trichoptera; Stenopsychidae; Stenopsyche; Stenopsyche marmorata
denovo28916	0	0	0	0	0	0	0	0	0	2	0	0	Arthropoda; Insecta; Diptera; Chironomidae; Orthocladius; Orthocladius kanii
denovo29065	0	0	16	0	0	0	0	0	0	0	0	0	Arthropoda; Insecta; Diptera; Chironomidae; Polypedilum; Polypedilum sp. 8 SC
denovo29122	0	0	0	2	0	0	0	0	0	0	0	0	Arthropoda; Insecta; Diptera; Chironomidae; NA; Orthocladiinae sp. BOLD-2016
denovo29149	0	0	0	0	0	0	0	1	0	7	0	0	Arthropoda; Insecta; Diptera; Chironomidae; Orthocladius; Orthocladius kanii
denovo29182	0	0	0	22	0	0	0	0	0	0	0	0	Arthropoda; Insecta; Trichoptera; Hydrobiosidae; Apsilochorema; Apsilochorema sutshanum
denovo29211	0	0	4	0	0	0	0	0	0	0	0	0	Arthropoda; Insecta; Trichoptera; Hydropsychidae; Cheumatopsyche; Cheumatopsyche brevilineata
denovo29227	0	0	0	0	0	0	0	0	2	19	0	1	Arthropoda; Insecta; Diptera; Culicidae; Anopheles; Anopheles deaneorum
denovo29325	0	0	0	0	0	0	0	2	0	0	0	0	Arthropoda; Insecta; Diptera; Empididae; Rhamphomyia; Rhamphomyia sp. JSDIQ776-10
denovo29385	0	0	0	0	0	0	0	2	0	4	0	0	Arthropoda; Insecta; Diptera; Chironomidae; Synorthocladius; Synorthocladius tamaparvulus
denovo29391	0	0	0	0	0	0	3	0	0	0	0	0	Arthropoda; Insecta; Hemiptera; Aphididae; Mesocallis; Mesocallis sawashibae
denovo29398	0	0	9	0	0	0	0	0	0	0	0	0	Arthropoda; Insecta; Diptera; Chironomidae; NA; Orthocladiinae sp. BIOUG14910-H06
denovo29462	0	0	0	1	0	0	0	2	0	0	0	0	Arthropoda; Insecta; Diptera; Chironomidae; Neozavrelia; Neozavrelia tamanona
denovo29535	0	0	0	0	0	0	0	0	0	9	6	0	Arthropoda; Insecta; Diptera; Chironomidae; Orthocladius; Orthocladius kanii
denovo29540	0	2	0	0	0	0	0	0	0	0	0	0	Arthropoda; Insecta; Diptera; Chironomidae; Synorthocladius; Synorthocladius tamaparvulus
denovo29667	0	1	0	0	0	0	0	0	0	5	0	0	Arthropoda; Insecta; Diptera; Simuliidae; Simulium; Simulium bidentatum
denovo29702	0	0	0	0	0	0	0	0	0	2	0	0	Arthropoda; Insecta; Diptera; Simuliidae; Simulium; Simulium bidentatum
denovo29729	0	31	11	2	0	15	0	9	1	0	2	0	Arthropoda; Insecta; Diptera; Chironomidae; Corynoneura; Corynoneura sp. BOLD-2016
denovo29739	0	0	0	0	0	0	0	0	0	1	1	0	Arthropoda; Insecta; Diptera; Chironomidae; Cricotopus; Cricotopus sp. PK-198-45
denovo29781	0	0	14	0	0	0	0	2	0	0	0	0	Arthropoda; Insecta; Diptera; Syrphidae; Callicera; Callicera aurata
denovo29833	0	0	0	0	0	0	0	0	0	2	0	0	Arthropoda; Insecta; Diptera; Simuliidae; Simulium; Simulium bidentatum
denovo29843	0	0	7	0	0	0	0	0	7	0	0	0	Arthropoda; Insecta; Hemiptera; Cercopidae; Simorhina; Simorhina sciodes
denovo29930	0	0	0	0	0	0	0	4	0	0	0	0	Arthropoda; Insecta; Diptera; Chironomidae; Eukiefferiella; Eukiefferiella chuzeoctava
denovo29932	42	105	0	1	0	0	0	0	0	0	0	0	Arthropoda; Insecta; Diptera; Chironomidae; NA; Orthocladiinae sp. BOLD:AAB2641
denovo29939	0	0	0	0	0	0	0	1	0	2	0	0	Arthropoda; Insecta; Diptera; Muscidae; Lispe; Lispe sp. BIOUG02370-B12
denovo29977	1	1	0	3	5	0	0	86	0	6	0	0	Arthropoda; Insecta; Diptera; Chironomidae; NA; Chironomidae sp. BOLD:AAN5033
denovo30136	0	0	0	0	0	0	0	0	0	2	0	0	Arthropoda; Insecta; Diptera; Chironomidae; Orthocladius; Orthocladius kanii
denovo30141	0	0	0	0	0	0	0	15	0	0	0	0	Arthropoda; Insecta; Diptera; Sphaeroceridae; Rachispoda; Rachispoda sp. BOLD-2016
denovo30270	0	0	4	0	0	0	0	3	0	0	0	0	Arthropoda; Insecta; Diptera; Chironomidae; Neozavrelia; Neozavrelia tamanona
denovo30271	0	0	2	0	0	0	0	0	0	0	0	0	Arthropoda; Insecta; Diptera; Chironomidae; Tanytarsus; Tanytarsus sp. ent03
denovo30362	0	0	0	0	0	0	9	1	0	0	0	0	Arthropoda; Insecta; Diptera; Chironomidae; Microtendipes; Microtendipes tamaogouti
denovo30382	0	0	0	0	0	0	0	0	0	3	0	0	Arthropoda; Insecta; Diptera; Bolitophilidae; NA; Bolitophilidae sp. TTMDJ362-10
denovo30410	0	0	0	0	0	0	0	1	6	0	1	0	Arthropoda; Insecta; Plecoptera; Perlidae; Oyamia; Oyamia lugubris
denovo30477	0	0	0	0	0	0	0	0	0	2	0	0	Arthropoda; Insecta; Diptera; Chironomidae; NA; Orthocladiinae sp. BOLD:AAB2640
denovo30559	2	0	0	0	0	0	0	0	0	0	0	0	Arthropoda; Insecta; Diptera; Culicidae; Anopheles; Anopheles aff. oswaldoi A JFS-2017
denovo30663	5	33	0	5	0	0	0	0	0	0	0	0	Arthropoda; Insecta; Diptera; Agromyzidae; Melanagromyza; Melanagromyza obtusa
denovo30684	0	0	0	0	0	0	0	0	0	2	0	0	Arthropoda; Insecta; Diptera; Chironomidae; Orthocladius; Orthocladius kanii
denovo30702	0	0	5	0	0	0	0	0	0	0	0	0	Arthropoda; Insecta; Diptera; Chironomidae; Cricotopus; Cricotopus triannulatus
denovo30710	0	0	4	0	0	0	0	5	0	0	0	0	Arthropoda; Insecta; Diptera; Simuliidae; Simulium; Simulium takense
denovo30752	0	0	0	0	0	0	0	0	0	4	0	0	Arthropoda; Insecta; Diptera; Chironomidae; Orthocladius; Orthocladius kanii
denovo30791	9	0	0	0	1	0	2	71	19	161	8	0	Arthropoda; Insecta; Ephemeroptera; Ephemerellidae; Drunella; Drunella basalis
denovo30851	23	0	0	0	0	0	0	0	0	0	0	0	Arthropoda; Insecta; Diptera; Chironomidae; Procladius; Procladius sp. BOLD:AAN5386
denovo30856	0	0	0	2	2	0	0	1	0	1	0	0	Arthropoda; Insecta; Diptera; Chironomidae; Tvetenia; Tvetenia tamaflava
denovo30946	0	0	1	1	0	0	0	4	0	0	0	0	Arthropoda; Insecta; Diptera; Chironomidae; Microtendipes; Microtendipes britteni
denovo31020	0	0	7	0	0	0	0	0	0	0	0	0	Arthropoda; Insecta; Diptera; Ceratopogonidae; Atrichopogon; Atrichopogon sp. BIOUG14977-B01
denovo31027	0	0	0	0	0	0	11	0	0	0	0	0	Arthropoda; Insecta; Trichoptera; Lepidostomatidae; Lepidostoma; Lepidostoma satoi
denovo31060	0	2	0	0	3	0	0	0	0	0	0	0	Arthropoda; Insecta; Diptera; Simuliidae; Simulium; Simulium bidentatum
denovo31093	0	0	0	0	0	0	0	1	1	1	0	0	Arthropoda; Insecta; Ephemeroptera; Ephemerellidae; Drunella; Drunella basalis
denovo31128	0	0	0	0	0	0	0	0	0	1	1	0	Arthropoda; Insecta; Diptera; Chironomidae; NA; Orthocladiinae sp. BOLD:AAB2640
denovo31180	257	0	0	0	9	0	15	1619	434	3098	152	3	Arthropoda; Insecta; Ephemeroptera; Ephemerellidae; Drunella; Drunella basalis
denovo31219	3	0	0	0	0	0	0	0	0	0	0	0	Arthropoda; Insecta; Diptera; Chironomidae; Corynoneura; Corynoneura fortispicula
denovo31228	0	0	0	0	0	0	0	0	0	2	0	0	Arthropoda; Insecta; Diptera; Cylindrotomidae; NA; Cylindrotomidae sp. JSDIP731-10
denovo31273	0	0	0	0	0	0	0	1	0	7	1	0	Arthropoda; Insecta; Diptera; Chironomidae; Orthocladius; Orthocladius kanii
denovo31305	0	0	0	0	0	0	0	0	0	4	0	0	Arthropoda; Insecta; Diptera; Chironomidae; NA; Orthocladiinae sp. BOLD-2016
denovo31360	0	0	0	0	0	0	0	0	0	3	0	0	Arthropoda; Insecta; Diptera; Chironomidae; Orthocladius; Orthocladius kanii
denovo31402	0	0	1	0	4	0	0	0	0	0	0	0	Arthropoda; Insecta; Diptera; Chironomidae; Microtendipes; Microtendipes tamaogouti
denovo31416	0	0	0	0	0	0	0	1	1	3	1	0	Arthropoda; Insecta; Diptera; Chironomidae; NA; Orthocladiinae sp. BOLD:AAB2640
denovo31586	0	0	0	0	0	0	0	2	0	0	0	0	Arthropoda; Insecta; Diptera; Empididae; Rhamphomyia; Rhamphomyia sp. JSDIP948-10
denovo31640	0	0	0	0	7	0	0	0	0	0	0	0	Arthropoda; Insecta; Diptera; Tabanidae; Hybomitra; Hybomitra sp. BOLD:ACE9279
denovo31687	0	0	12	0	0	8	0	0	7	0	1	2	Arthropoda; Insecta; Diptera; Chironomidae; Cricotopus; Cricotopus bimaculatus
denovo31719	0	0	0	0	0	0	0	3	0	0	0	0	Arthropoda; Insecta; Diptera; Empididae; Rhamphomyia; Rhamphomyia sp. JSDIP948-10
denovo31749	0	0	0	0	0	0	0	18	0	0	0	0	Arthropoda; Insecta; Diptera; Empididae; Rhamphomyia; Rhamphomyia sp. JSDIP948-10
denovo31754	0	8	0	1	0	0	0	0	1	1	0	0	Arthropoda; Insecta; Trichoptera; Stenopsychidae; Stenopsyche; Stenopsyche sauteri
denovo31849	0	0	0	0	0	0	0	4	0	5	0	0	Arthropoda; Insecta; Diptera; Chironomidae; Orthocladius; Orthocladius kanii
denovo31978	0	0	0	0	0	0	3	0	0	0	0	0	Arthropoda; Insecta; Plecoptera; Nemouridae; Amphinemura; Amphinemura megaloba
denovo32005	0	0	0	0	0	0	0	2	0	0	0	0	Arthropoda; Insecta; Diptera; Chironomidae; Neozavrelia; Neozavrelia tamanona
denovo32040	0	0	0	0	0	9	0	2	104	7	5	3	Arthropoda; Insecta; Diptera; Chironomidae; Cricotopus; Cricotopus bicinctus
denovo32148	0	0	1	0	0	0	0	0	0	2	1	0	Arthropoda; Insecta; Diptera; Culicidae; Anopheles; Anopheles tessellatus
denovo32206	0	0	0	0	2	0	0	0	0	0	0	0	Arthropoda; Insecta; Ephemeroptera; Ephemerellidae; Serratella; Serratella setigera
denovo32310	0	11	3	3	0	2	0	1	4	4	0	0	Arthropoda; Insecta; Trichoptera; Stenopsychidae; Stenopsyche; Stenopsyche sauteri
denovo32315	0	1	0	0	0	0	0	0	0	1	0	0	Arthropoda; Insecta; Diptera; Simuliidae; Simulium; Simulium bidentatum
denovo32427	0	2	0	0	0	0	0	0	0	0	0	0	Arthropoda; Insecta; Diptera; Chironomidae; Cladotanytarsus; Cladotanytarsus vanderwulpi
denovo32619	0	0	0	0	0	0	0	2	0	0	0	0	Arthropoda; Insecta; Diptera; Drosophilidae; Phortica; Phortica omega
denovo32883	2	0	0	0	0	0	0	0	0	0	0	0	Arthropoda; Insecta; Ephemeroptera; Ephemerellidae; Drunella; Drunella basalis
denovo32977	0	0	2	0	0	0	0	0	0	0	0	0	Arthropoda; Insecta; Diptera; Chironomidae; Polypedilum; Polypedilum japonicum
denovo32980	0	2	0	0	0	0	0	1	0	0	0	0	Arthropoda; Insecta; Diptera; Chironomidae; Thienemanniella; Thienemanniella xena
denovo32983	0	1	1	1	0	1	0	1	0	0	1	0	Arthropoda; Insecta; Diptera; Simuliidae; Simulium; Simulium bidentatum
denovo33021	0	0	1	0	0	0	0	0	0	1	1	1	Arthropoda; Insecta; Diptera; Sciaridae; Bradysia; Bradysia impatiens
denovo33036	0	0	0	0	0	0	0	3	0	0	0	0	Arthropoda; Insecta; Diptera; Chironomidae; Neozavrelia; Neozavrelia tamanona
denovo33045	104	0	0	0	0	0	0	0	0	0	0	0	Arthropoda; Insecta; Trichoptera; Phryganeidae; Eubasilissa; Eubasilissa regina
denovo33054	0	1	0	0	0	0	0	0	0	1	0	0	Arthropoda; Insecta; Diptera; Simuliidae; Simulium; Simulium bidentatum
denovo33169	0	0	0	0	0	0	0	0	0	5	0	0	Arthropoda; Insecta; Diptera; Chironomidae; Cricotopus; Cricotopus metatibialis
denovo33268	0	0	2	0	0	0	0	1	1	0	0	0	Arthropoda; Insecta; Diptera; Calliphoridae; Lucilia; Lucilia rica
denovo33374	0	0	0	0	56	10	1	0	0	0	0	0	Arthropoda; Insecta; Diptera; Chironomidae; Tanytarsus; Tanytarsus oyabelevis
denovo33387	0	0	0	0	3	0	0	0	0	0	0	0	Arthropoda; Insecta; Diptera; Chironomidae; Brillia; Brillia japonica
denovo33400	0	6	2	0	0	0	0	0	0	0	0	0	Arthropoda; Insecta; Diptera; Chironomidae; Microtendipes; Microtendipes britteni
denovo33410	0	0	2	0	0	1	0	0	0	2	3	0	Arthropoda; Insecta; Diptera; Chironomidae; Cardiocladius; Cardiocladius fuscus
denovo33523	0	0	0	0	0	0	0	0	1	1	0	0	Arthropoda; Insecta; Diptera; Simuliidae; Simulium; Simulium bidentatum
denovo33641	0	0	0	0	0	0	0	1	0	1	0	0	Arthropoda; Insecta; Diptera; Chironomidae; Orthocladius; Orthocladius kanii
denovo33677	0	0	0	0	0	0	0	3	0	0	0	0	Arthropoda; Insecta; Diptera; Chironomidae; Neozavrelia; Neozavrelia tamanona
denovo33685	0	0	0	0	0	0	0	2	0	0	0	0	Arthropoda; Insecta; Diptera; Simuliidae; Simulium; Simulium bidentatum
denovo33760	0	0	0	2	0	0	0	0	0	2	0	0	Arthropoda; Insecta; Diptera; Simuliidae; Simulium; Simulium bidentatum
denovo33800	0	0	2	1	0	1	0	0	0	0	0	0	Arthropoda; Insecta; Diptera; Chironomidae; Conchapelopia; Conchapelopia sp. 1 JC-2015
denovo33815	0	0	0	0	0	0	3	0	0	0	0	0	Arthropoda; Insecta; Diptera; Chironomidae; NA; Orthocladiinae sp. INNV035-08
denovo33826	0	0	3	0	0	2	0	0	3	0	0	0	Arthropoda; Insecta; Ephemeroptera; Baetidae; Tenuibaetis; Tenuibaetis flexifemora
denovo33872	0	0	0	0	0	0	65	0	2	33	0	0	Arthropoda; Insecta; Ephemeroptera; Ameletidae; Ameletus; Ameletus costalis
denovo33873	0	0	0	0	0	2	0	0	0	0	0	0	Arthropoda; Insecta; Diptera; Chironomidae; Thienemanniella; Thienemanniella sp. BOLD-2016
denovo33909	0	0	0	2	0	0	0	7	0	0	0	0	Arthropoda; Insecta; Diptera; Cecidomyiidae; Asteromyia; Asteromyia sp. BOLD-2016
denovo33917	0	0	0	0	0	0	0	3	0	4	0	0	Arthropoda; Insecta; Diptera; Simuliidae; Simulium; Simulium bidentatum
denovo34214	0	0	0	0	0	0	0	2	0	0	0	0	Arthropoda; Insecta; Diptera; Chloropidae; NA; Chloropidae sp. BIOUG02548-D01
denovo34217	0	0	1	0	0	0	0	1	1	0	0	0	Arthropoda; Insecta; Diptera; Simuliidae; Simulium; Simulium bidentatum
denovo34302	0	0	0	0	49	0	0	0	0	0	0	0	Arthropoda; Insecta; Diptera; Simuliidae; Simulium; Simulium chamlongi
denovo34346	0	0	0	0	0	0	0	0	1	0	3	0	Arthropoda; Insecta; Diptera; Tachinidae; Ceranthia; Ceranthia lichtwardtiana
denovo34470	0	0	2	0	0	0	0	0	0	0	0	0	Arthropoda; Insecta; Diptera; Chironomidae; Chironomus; Chironomus yoshimatsui
denovo34534	0	2	1	0	0	0	0	0	0	0	0	0	Arthropoda; Insecta; Diptera; Chironomidae; NA; Orthocladiinae sp. BOLD-2016
denovo34696	0	0	0	0	0	0	0	0	0	2	0	0	Arthropoda; Insecta; Diptera; Chironomidae; Orthocladius; Orthocladius kanii
denovo34716	0	0	0	0	0	0	0	8	0	7	0	0	Arthropoda; Insecta; Ephemeroptera; Ephemerellidae; Drunella; Drunella basalis
denovo34810	0	0	0	0	0	0	0	0	0	9	0	0	Arthropoda; Insecta; Diptera; Chironomidae; Orthocladius; Orthocladius kanii
denovo34868	0	0	0	0	0	0	0	14	0	0	0	0	Arthropoda; Insecta; Diptera; Empididae; Rhamphomyia; Rhamphomyia sp. JSDIP948-10
denovo34941	16	0	3	2	0	0	0	0	0	22	1	0	Arthropoda; Insecta; Diptera; Tipulidae; Tipula; Tipula sp. BOLD:AAA4260
denovo34952	0	0	0	0	0	0	2	11	2	107	17	0	Arthropoda; Insecta; Diptera; Chironomidae; Orthocladius; Orthocladius kanii
denovo34974	0	1	2	7	4	0	0	0	0	0	0	0	Arthropoda; Insecta; Trichoptera; Glossosomatidae; Glossosoma; Glossosoma altaicum
denovo35069	0	4	0	0	0	0	0	0	0	0	0	0	Arthropoda; Insecta; Diptera; Simuliidae; Simulium; Simulium bidentatum
denovo35189	0	0	0	0	0	0	0	0	0	5	0	0	Arthropoda; Insecta; Diptera; Sciaridae; Bradysia; Bradysia fungicola
denovo35282	0	0	52	91	0	8	2	36	30	0	40	9	Arthropoda; Insecta; Diptera; Chironomidae; Potthastia; Potthastia gaedii
denovo35300	0	0	0	0	0	0	0	2	0	0	0	0	Arthropoda; Insecta; Diptera; Culicidae; Anopheles; Anopheles lesteri
denovo35308	226	46	0	1	53	7	47	0	0	0	0	0	Arthropoda; Insecta; Trichoptera; Lepidostomatidae; Lepidostoma; Lepidostoma sp. XZ TW1
denovo35323	0	0	0	0	0	0	0	0	0	1	1	0	Arthropoda; Insecta; Diptera; Chironomidae; NA; Orthocladiinae sp. DH88
denovo35391	0	0	0	0	0	0	3	0	0	0	0	0	Arthropoda; Insecta; Trichoptera; Lepidostomatidae; Lepidostoma; Lepidostoma satoi
denovo35416	0	0	0	0	0	0	77	0	0	10	0	0	Arthropoda; Insecta; Trichoptera; Lepidostomatidae; Lepidostoma; Lepidostoma satoi
denovo35524	0	0	2	0	0	0	0	0	0	0	0	0	Arthropoda; Insecta; Diptera; Chironomidae; Paratanytarsus; Paratanytarsus cf. tenuis BOLD-2016
denovo35543	0	0	0	0	0	0	0	0	0	2	0	0	Arthropoda; Insecta; Diptera; Mycetophilidae; Gnoriste; Gnoriste mikado
denovo35553	0	0	0	0	2	0	0	0	0	0	0	0	Arthropoda; Insecta; Diptera; Chironomidae; Microtendipes; Microtendipes britteni
denovo35569	0	0	2	0	0	0	0	0	0	3	0	0	Arthropoda; Insecta; Diptera; Chironomidae; Paratrichocladius; Paratrichocladius tamaater
denovo35613	30	0	0	4	0	0	0	0	0	0	0	0	Arthropoda; Insecta; Diptera; Chironomidae; NA; Chironomidae sp. BOLD:AAN5397
denovo35621	0	0	0	0	0	0	0	3	0	1	0	0	Arthropoda; Insecta; Diptera; Simuliidae; Simulium; Simulium bidentatum
denovo35682	0	0	0	0	0	6	0	0	0	0	0	0	Arthropoda; Insecta; Diptera; Chironomidae; NA; Chironomidae sp. 054
denovo35710	0	0	0	0	0	0	110	2	0	39	0	0	Arthropoda; Insecta; Diptera; Chironomidae; Clinotanypus; Clinotanypus sp. JC-2015
denovo35721	0	0	0	0	6	0	0	0	0	0	0	0	Arthropoda; Insecta; Diptera; Chironomidae; Polypedilum; Polypedilum takaoense
denovo35736	0	1	2	1	2	0	0	1	2	10	1	0	Arthropoda; Insecta; Diptera; Simuliidae; Simulium; Simulium bidentatum
denovo35780	0	0	0	0	0	0	4	0	0	0	0	0	Arthropoda; Insecta; Diptera; Simuliidae; Simulium; Simulium rufibasis
denovo35792	0	3	2	0	0	4	0	0	1	0	0	0	Arthropoda; Insecta; Diptera; Syrphidae; Dideopsis; Dideopsis aegrota
denovo35851	0	0	26	4	0	0	0	4	11	12	3	0	Arthropoda; Insecta; Diptera; Dolichopodidae; NA; Dolichopodidae sp. BIOUG24395-A01
denovo35912	0	0	0	0	0	0	0	0	0	3	0	0	Arthropoda; Insecta; Diptera; Chironomidae; NA; Orthocladiinae sp. BOLD:AAG0991
denovo35974	0	0	0	0	0	0	0	5	0	20	6	0	Arthropoda; Insecta; Diptera; Chironomidae; Orthocladius; Orthocladius kanii
denovo36096	0	1	1	0	1	0	0	0	0	0	0	0	Arthropoda; Insecta; Diptera; Chironomidae; Tvetenia; Tvetenia tamaflava
denovo36110	0	0	0	0	0	0	0	0	0	0	6	0	Arthropoda; Insecta; Diptera; Agromyzidae; Phytomyza; Phytomyza nr. arnicae BOLD:AAY3886
denovo36211	0	0	4	0	0	0	0	0	1	0	1	0	Arthropoda; Insecta; Ephemeroptera; Baetidae; NA; Baetidae sp. OPU_BS_B2014-5
denovo36222	0	0	0	1	0	0	0	0	1	0	0	0	Arthropoda; Insecta; Diptera; Simuliidae; Simulium; Simulium bidentatum
denovo36234	0	174	144	189	309	165	0	156	222	1279	229	1	Arthropoda; Insecta; Diptera; Simuliidae; Simulium; Simulium bidentatum
denovo36328	0	0	0	0	0	0	0	86	0	0	1	0	Arthropoda; Insecta; Diptera; Empididae; Rhamphomyia; Rhamphomyia sp. JSDIP948-10
denovo36375	0	0	0	0	0	0	0	3	0	0	0	0	Arthropoda; Insecta; Diptera; Chironomidae; Eukiefferiella; Eukiefferiella chuzeoctava
denovo36473	0	0	4	0	0	0	0	0	0	0	0	0	Arthropoda; Insecta; Diptera; Chironomidae; Tanytarsus; Tanytarsus sp. ent03
denovo36515	0	0	0	0	0	0	0	4	0	1	0	0	Arthropoda; Insecta; Diptera; Empididae; Empis; Empis poplitea
denovo36556	0	0	0	0	0	0	0	0	1	1	0	0	Arthropoda; Insecta; Ephemeroptera; Baetidae; Baetis; Baetis sp. MK-2015d
denovo36640	0	0	0	0	0	0	0	2	0	0	0	0	Arthropoda; Insecta; Ephemeroptera; Heptageniidae; Epeorus; Epeorus latifolium
denovo36660	0	0	0	0	3	0	0	0	0	1	0	0	Arthropoda; Insecta; Diptera; Tabanidae; Atylotus; Atylotus insuetus
denovo36684	0	1	0	0	1	0	0	1	0	4	0	0	Arthropoda; Insecta; Diptera; Simuliidae; Simulium; Simulium bidentatum
denovo36712	0	0	0	0	0	0	0	0	11	0	1	0	Arthropoda; Insecta; Diptera; Chironomidae; Cricotopus; Cricotopus bicinctus
denovo36744	0	0	0	0	0	0	2	0	0	0	0	0	Arthropoda; Insecta; Diptera; Chironomidae; Hydrobaenus; Hydrobaenus golovinensis
denovo36750	0	0	29	6	0	0	0	2	4	0	0	0	Arthropoda; Insecta; Diptera; Chironomidae; Neozavrelia; Neozavrelia tamanona
denovo36790	0	2	0	0	1	0	0	1	1	6	0	0	Arthropoda; Insecta; Diptera; Simuliidae; Simulium; Simulium bidentatum
denovo36952	0	0	4	1	0	4	0	0	0	0	0	0	Arthropoda; Insecta; Diptera; Chironomidae; NA; Chironomidae sp. BOLD-2016
denovo37056	0	0	0	0	45	0	0	3	0	0	0	0	Arthropoda; Insecta; Diptera; Culicidae; Anopheles; Anopheles pullus
denovo37060	0	2	0	0	0	0	0	0	0	0	0	0	Arthropoda; Insecta; Ephemeroptera; Heptageniidae; Epeorus; Epeorus latifolium
denovo37221	0	0	0	0	0	0	0	13	0	62	3	0	Arthropoda; Insecta; Diptera; Chironomidae; Orthocladius; Orthocladius kanii
denovo37238	0	0	0	0	4	0	7	4	0	38	0	0	Arthropoda; Insecta; Diptera; Chironomidae; Paracricotopus; Paracricotopus uliginosus
denovo37277	0	0	0	0	1	0	0	1	0	0	0	0	Arthropoda; Insecta; Diptera; Simuliidae; Simulium; Simulium bidentatum
denovo37325	0	0	0	0	0	2	0	0	0	1	0	0	Arthropoda; Insecta; Diptera; Simuliidae; Simulium; Simulium juxtacrenobium
denovo37442	0	0	0	0	1	0	0	0	0	1	1	0	Arthropoda; Insecta; Diptera; Simuliidae; Simulium; Simulium bidentatum
denovo37498	0	0	2	0	0	0	0	0	0	0	0	0	Arthropoda; Insecta; Diptera; Chironomidae; Neozavrelia; Neozavrelia tamanona
denovo37520	0	0	0	0	1	0	0	0	3	0	0	0	Arthropoda; Insecta; Trichoptera; Stenopsychidae; Stenopsyche; Stenopsyche marmorata
denovo37537	0	0	0	0	0	0	1	0	0	1	0	0	Arthropoda; Insecta; Diptera; Chironomidae; Orthocladius; Orthocladius sp. BOLD:AAN2570
denovo37563	0	0	0	0	0	0	0	0	0	3	0	0	Arthropoda; Insecta; Diptera; Simuliidae; Simulium; Simulium bidentatum
denovo37592	0	0	0	0	0	0	0	1	0	0	1	0	Arthropoda; Insecta; Ephemeroptera; Ephemerellidae; Drunella; Drunella basalis
denovo37603	0	0	0	0	0	0	0	0	2	0	0	0	Arthropoda; Insecta; Diptera; Simuliidae; Simulium; Simulium bidentatum
denovo37639	0	31	1	2	0	0	0	3	1	44	1	0	Arthropoda; Insecta; Diptera; Drosophilidae; Zaprionus; Zaprionus davidi
denovo37705	0	0	0	0	0	0	0	0	0	6	0	0	Arthropoda; Insecta; Diptera; Chironomidae; Orthocladius; Orthocladius kanii
denovo37725	0	47	0	0	0	0	0	0	0	0	0	0	Arthropoda; Insecta; Diptera; Chironomidae; Rheopelopia; Rheopelopia joganflava
denovo37747	0	0	0	0	0	0	0	0	0	8	0	0	Arthropoda; Insecta; Diptera; Chironomidae; Orthocladius; Orthocladius kanii
denovo37756	0	0	0	0	1	0	0	1	1	2	0	0	Arthropoda; Insecta; Diptera; Simuliidae; Simulium; Simulium bidentatum
denovo37803	0	0	0	0	0	0	0	0	0	1	1	0	Arthropoda; Insecta; Diptera; Streblidae; Strebla; Strebla mirabilis
denovo37869	0	0	0	0	0	0	0	0	0	10	2	0	Arthropoda; Insecta; Diptera; Drosophilidae; Leucophenga; Leucophenga rimbickana
denovo37931	72	0	0	0	0	0	0	0	0	0	0	0	Arthropoda; Insecta; Diptera; Drosophilidae; NA; Drosophilidae sp. MT100.1
denovo37976	0	0	0	0	0	0	0	1	3	18	1	0	Arthropoda; Insecta; Diptera; Chironomidae; Orthocladius; Orthocladius kanii
denovo38081	0	2	0	0	0	0	0	0	1	0	0	0	Arthropoda; Insecta; Diptera; Simuliidae; Simulium; Simulium bidentatum
denovo38189	5	36	5	11	21	5	0	0	8	2	3	0	Arthropoda; Insecta; Trichoptera; Hydropsychidae; Ceratopsyche; Ceratopsyche orientalis
denovo38196	0	0	0	0	0	0	0	0	0	2	0	0	Arthropoda; Insecta; Diptera; Chironomidae; Orthocladius; Orthocladius kanii
denovo38218	0	0	0	0	0	0	0	0	3	2	0	0	Arthropoda; Insecta; Diptera; Chironomidae; Tanytarsus; Tanytarsus sp. 7XL
denovo38330	0	0	0	1	0	0	0	1	0	0	0	0	Arthropoda; Insecta; Diptera; Simuliidae; Simulium; Simulium noelleri
denovo38396	2	0	0	0	0	0	0	0	0	0	0	0	Arthropoda; Insecta; Ephemeroptera; Heptageniidae; Epeorus; Epeorus curvatulus
denovo38402	17	0	0	0	0	0	0	0	0	0	0	0	Arthropoda; Insecta; Odonata; Epiophlebiidae; Epiophlebia; Epiophlebia superstes
denovo38403	0	0	0	0	0	0	4	0	0	0	0	0	Arthropoda; Insecta; Coleoptera; Staphylinidae; Atheta; Atheta irrupta
denovo38416	0	0	2	0	0	0	0	0	0	0	0	0	Arthropoda; Insecta; Diptera; Chironomidae; Tanytarsus; Tanytarsus sp. ent03
denovo38463	0	0	5	0	0	0	0	0	0	0	0	0	Arthropoda; Insecta; Diptera; Chironomidae; Potthastia; Potthastia montium
denovo38523	0	0	0	0	0	0	0	0	0	2	0	0	Arthropoda; Insecta; Diptera; Simuliidae; Simulium; Simulium bidentatum
denovo38528	0	55	0	0	3	0	9	0	0	0	0	0	Arthropoda; Insecta; Diptera; Simuliidae; Simulium; Simulium tani
denovo38671	0	1	0	1	0	0	0	0	0	0	0	0	Arthropoda; Insecta; Ephemeroptera; Baetidae; Baetiella; Baetiella japonica
denovo38713	0	0	0	0	0	0	0	0	0	2	0	0	Arthropoda; Insecta; Diptera; Simuliidae; Simulium; Simulium bidentatum
denovo38719	0	0	0	0	39	0	14	12	0	0	0	0	Arthropoda; Insecta; Ephemeroptera; Ephemerellidae; Drunella; Drunella basalis
denovo38779	0	0	0	0	0	0	0	2	0	0	0	0	Arthropoda; Insecta; Diptera; Chironomidae; Neozavrelia; Neozavrelia tamanona
denovo38842	0	0	0	0	0	0	0	0	0	2	0	0	Arthropoda; Insecta; Diptera; Chironomidae; Orthocladius; Orthocladius kanii
denovo38914	0	0	2	0	0	0	0	0	0	0	0	0	Arthropoda; Insecta; Diptera; Chironomidae; Cricotopus; Cricotopus triannulatus
denovo38921	0	1	0	0	1	4	0	0	0	3	0	0	Arthropoda; Insecta; Diptera; Simuliidae; Simulium; Simulium bidentatum
denovo38924	0	0	0	0	0	0	0	0	0	3	0	0	Arthropoda; Insecta; Ephemeroptera; Ameletidae; Ameletus; Ameletus costalis
denovo39041	0	18	0	0	0	0	0	0	1	0	0	0	Arthropoda; Insecta; Diptera; Streblidae; Strebla; Strebla wiedemanni
denovo39075	0	0	0	0	0	0	0	0	0	3	1	0	Arthropoda; Insecta; Diptera; Chironomidae; Orthocladius; Orthocladius kanii
denovo39087	0	0	0	0	0	0	0	0	0	2	0	0	Arthropoda; Insecta; Diptera; Simuliidae; Simulium; Simulium bidentatum
denovo39152	0	0	0	0	0	0	0	2	0	5	0	0	Arthropoda; Insecta; Ephemeroptera; Ephemerellidae; Drunella; Drunella basalis
denovo39225	0	0	0	0	0	1	0	0	3	0	0	0	Arthropoda; Insecta; Diptera; Chironomidae; Tanytarsus; Tanytarsus sp. ent03
denovo39318	0	0	0	0	0	0	0	18	0	0	0	0	Arthropoda; Insecta; Diptera; Drosophilidae; Phortica; Phortica haba
denovo39390	0	0	0	0	0	0	7	9	0	0	0	0	Arthropoda; Insecta; Ephemeroptera; Heptageniidae; Rhithrogena; Rhithrogena sp. OPU_BS_R2010-12
denovo39511	0	0	0	0	0	0	0	2	0	0	0	0	Arthropoda; Insecta; Diptera; Chironomidae; Orthocladius; Orthocladius kanii
denovo39575	0	0	0	0	0	0	0	0	0	1	1	0	Arthropoda; Insecta; Diptera; Chironomidae; Psectrocladius; Psectrocladius sp. BOLD-2016
denovo39589	0	0	0	0	0	0	0	1	0	5	1	0	Arthropoda; Insecta; Diptera; Chironomidae; Orthocladius; Orthocladius kanii
denovo39595	0	15	0	11	4	0	0	0	0	6	1	0	Arthropoda; Insecta; Ephemeroptera; Baetidae; Baetiella; Baetiella japonica
denovo39599	0	0	2	0	0	0	0	0	0	0	0	0	Arthropoda; Insecta; Diptera; Chironomidae; Tvetenia; Tvetenia tamaflava
denovo39699	0	9	0	18	9	0	2	2	0	0	0	0	Arthropoda; Insecta; Diptera; Chironomidae; Parametriocnemus; Parametriocnemus stylatus
denovo39718	0	0	0	0	0	0	0	3	0	0	0	0	Arthropoda; Insecta; Diptera; Drosophilidae; Phortica; Phortica glabra
denovo39749	0	0	0	0	0	0	0	1	3	3	0	0	Arthropoda; Insecta; Diptera; Culicidae; Anopheles; Anopheles funestus
denovo39765	0	1	0	0	0	0	0	0	0	1	0	0	Arthropoda; Insecta; Diptera; Simuliidae; Simulium; Simulium bidentatum
denovo39767	0	0	0	0	0	0	0	0	0	2	0	0	Arthropoda; Insecta; Ephemeroptera; Ephemerellidae; Drunella; Drunella basalis
denovo39818	0	0	0	0	0	1	0	0	0	4	0	1	Arthropoda; Insecta; Diptera; Sphaeroceridae; Spelobia; Spelobia ochripes
denovo39836	0	0	0	0	0	0	0	3	0	0	0	0	Arthropoda; Insecta; Diptera; Empididae; Rhamphomyia; Rhamphomyia sp. JSDIP948-10
denovo39867	0	0	0	0	0	0	0	15	0	0	0	0	Arthropoda; Insecta; Diptera; Chironomidae; NA; Chironomidae sp. BIOUG20457-D11
denovo40070	0	0	0	0	0	0	0	4	1	5	0	0	Arthropoda; Insecta; Diptera; Chironomidae; Orthocladius; Orthocladius kanii
denovo40196	0	1	0	1	0	0	0	0	0	0	0	0	Arthropoda; Insecta; Diptera; Chironomidae; Cladotanytarsus; Cladotanytarsus vanderwulpi
denovo40239	13	0	0	0	0	0	0	0	0	0	0	0	Arthropoda; Insecta; Hemiptera; Cicadellidae; NA; Cicadellidae sp. BIOUG22002-C04
denovo40310	0	0	0	0	1	1	0	0	0	0	0	0	Arthropoda; Insecta; Diptera; Chironomidae; Tvetenia; Tvetenia tamaflava
denovo40537	0	0	0	0	0	0	2	0	0	0	0	0	Arthropoda; Insecta; Hemiptera; Adelgidae; Pineus; Pineus boerneri
denovo40552	0	0	0	0	0	0	0	0	0	2	0	1	Arthropoda; Insecta; Ephemeroptera; Baetidae; Tenuibaetis; Tenuibaetis flexifemora
denovo40618	0	0	3	7	0	11	0	0	0	0	0	0	Arthropoda; Insecta; Diptera; Dolichopodidae; NA; Dolichopodidae sp. BIOUG24395-A01
denovo40667	0	0	0	0	0	0	0	2	0	0	0	0	Arthropoda; Insecta; Diptera; Drosophilidae; Amiota; Amiota palpifera
denovo40671	0	0	0	0	0	0	2	0	0	0	0	0	Arthropoda; Insecta; Hemiptera; Aphididae; Aulacorthum; Aulacorthum solani
denovo40734	0	0	0	0	0	0	3	0	0	0	0	0	Arthropoda; Insecta; Trichoptera; Lepidostomatidae; Lepidostoma; Lepidostoma satoi
denovo40885	0	0	0	0	0	0	0	0	0	2	0	0	Arthropoda; Insecta; Trichoptera; Hydrobiosidae; Tiphobiosis; Tiphobiosis hinewai
denovo40931	0	0	0	0	0	0	3	0	0	0	0	0	Arthropoda; Insecta; Diptera; Psychodidae; Micropygomyia; Micropygomyia atroclavata
denovo40938	33	0	0	0	10	0	16	0	0	0	0	0	Arthropoda; Insecta; Diptera; Chironomidae; Microtendipes; Microtendipes pedellus
denovo40988	3	0	0	1	0	0	0	0	0	0	0	0	Arthropoda; Insecta; Diptera; Chironomidae; NA; Chironomidae sp. BOLD:ACA8504
denovo41005	0	3	0	0	1	1	0	0	0	4	1	0	Arthropoda; Insecta; Diptera; Simuliidae; Simulium; Simulium bidentatum
denovo41107	3	0	0	0	0	0	0	0	0	0	0	0	Arthropoda; Insecta; Hemiptera; Cicadidae; Tanna; Tanna japonensis
denovo41108	0	0	0	0	0	0	0	1	0	1	0	0	Arthropoda; Insecta; Diptera; Chironomidae; Orthocladius; Orthocladius kanii
denovo41145	0	0	0	0	0	0	0	2	0	0	0	0	Arthropoda; Insecta; Diptera; Chironomidae; Orthocladius; Orthocladius kanii
denovo41172	0	0	0	0	0	0	2	0	0	1	0	0	Arthropoda; Insecta; Diptera; Chironomidae; Orthocladius; Orthocladius chuzesextus
denovo41221	0	0	0	0	0	0	0	0	1	1	0	0	Arthropoda; Insecta; Diptera; Simuliidae; Simulium; Simulium bidentatum
denovo41260	0	0	0	0	0	0	0	1	1	0	0	0	Arthropoda; Insecta; Ephemeroptera; Ephemerellidae; Drunella; Drunella basalis
denovo41267	0	0	0	0	0	0	0	4	0	0	0	0	Arthropoda; Insecta; Diptera; Chironomidae; Eukiefferiella; Eukiefferiella chuzeoctava
denovo41344	0	2	0	0	0	0	0	2	0	0	0	0	Arthropoda; Insecta; Ephemeroptera; Ephemerellidae; NA; Ephemerellidae sp. OPU_BS_E2014-4
denovo41356	0	0	0	0	0	0	0	0	0	2	0	0	Arthropoda; Insecta; Ephemeroptera; Ephemerellidae; Drunella; Drunella basalis
denovo41380	0	0	0	0	0	0	0	26	0	0	0	0	Arthropoda; Insecta; Diptera; Chironomidae; NA; Orthocladiinae sp. BOLD-2016
denovo41404	0	0	0	0	0	0	0	7	0	0	0	0	Arthropoda; Insecta; Diptera; Simuliidae; Simulium; Simulium juxtacrenobium
denovo41514	0	0	0	0	0	0	0	2	2	19	10	0	Arthropoda; Insecta; Diptera; Chironomidae; Orthocladius; Orthocladius kanii
denovo41526	0	7	1	1	2	0	0	0	2	12	2	0	Arthropoda; Insecta; Diptera; Simuliidae; Simulium; Simulium bidentatum
denovo41571	0	0	0	0	0	0	0	0	0	4	1	0	Arthropoda; Insecta; Diptera; Chironomidae; Orthocladius; Orthocladius kanii
denovo41615	0	0	0	0	0	0	0	34	0	1	0	0	Arthropoda; Insecta; Diptera; Chironomidae; Neozavrelia; Neozavrelia tamanona
denovo41639	0	0	0	0	0	0	0	0	1	1	0	0	Arthropoda; Insecta; Diptera; Chironomidae; Orthocladius; Orthocladius kanii
denovo41830	0	0	0	0	0	0	0	0	0	2	0	0	Arthropoda; Insecta; Diptera; Chironomidae; NA; Orthocladiinae sp. BOLD:AAB2640
denovo41855	0	0	0	0	28	0	4	0	0	0	0	0	Arthropoda; Insecta; Plecoptera; Nemouridae; Protonemura; Protonemura orbiculata
denovo41873	0	0	7	0	0	13	0	0	0	0	0	0	Arthropoda; Insecta; Hemiptera; Cicadidae; Graptopsaltria; Graptopsaltria nigrofuscata
denovo41951	0	0	0	0	3	0	0	0	0	0	0	0	Arthropoda; Insecta; Trichoptera; Hydropsychidae; Ceratopsyche; Ceratopsyche orientalis
denovo41992	0	0	2	0	0	0	0	0	0	0	0	0	Arthropoda; Insecta; Diptera; Chironomidae; Riethia; Riethia stictoptera
denovo42028	0	0	77	0	0	14	0	0	17	0	0	0	Arthropoda; Insecta; Ephemeroptera; Ephemerellidae; NA; Ephemerellidae sp. OPU_BS_E2014-4
denovo42035	0	0	0	0	0	0	0	77	0	0	0	0	Arthropoda; Insecta; Diptera; Empididae; Rhamphomyia; Rhamphomyia sp. JSDIP948-10
denovo42129	0	0	0	0	0	0	0	0	2	0	0	0	Arthropoda; Insecta; Diptera; Chironomidae; Orthocladius; Orthocladius sp. BOLD:AAV5071
denovo42140	0	0	0	2	0	1	0	0	0	1	2	0	Arthropoda; Insecta; Diptera; Chironomidae; Orthocladius; Orthocladius sp. BOLD-2016
denovo42167	0	0	0	0	0	0	0	0	0	2	0	0	Arthropoda; Insecta; Diptera; Chironomidae; NA; Orthocladiinae sp. BOLD:AAB2640
denovo42194	0	0	0	0	0	0	0	2	0	0	0	0	Arthropoda; Insecta; Diptera; Chironomidae; Neozavrelia; Neozavrelia tamanona
denovo42297	0	18	0	2	0	0	0	0	0	0	0	0	Arthropoda; Insecta; Trichoptera; Philopotamidae; Dolophilodes; Dolophilodes commata
denovo42375	0	143	0	0	0	0	0	0	0	0	0	0	Arthropoda; Insecta; Diptera; Anthomyiidae; Eutrichota; Eutrichota pilimana
denovo42403	0	0	0	6	0	0	0	0	0	0	0	0	Arthropoda; Insecta; Diptera; Chironomidae; NA; Chironomidae sp. BIOUG22682-C06
denovo42464	0	0	0	0	0	0	0	2	0	0	0	0	Arthropoda; Insecta; Diptera; Chironomidae; Orthocladius; Orthocladius chuzesextus
denovo42470	0	0	0	0	0	0	57	0	0	0	0	0	Arthropoda; Insecta; Diptera; Limoniidae; Dicranomyia; Dicranomyia gibsoni
denovo42486	0	0	0	0	0	0	0	0	0	3	0	0	Arthropoda; Insecta; Ephemeroptera; Ephemerellidae; Drunella; Drunella basalis
denovo42568	0	0	0	0	0	0	0	3	0	1	9	0	Arthropoda; Insecta; Diptera; Chironomidae; Orthocladius; Orthocladius kanii
denovo42609	0	0	0	1	0	0	0	2	1	3	0	0	Arthropoda; Insecta; Diptera; Chironomidae; Micropsectra; Micropsectra kamisecunda
denovo42620	0	0	3	0	1	0	0	1	5	2	0	0	Arthropoda; Insecta; Diptera; Chironomidae; Tanytarsus; Tanytarsus tamaundecimus
denovo42751	0	0	19	2	28	26	0	0	0	1	2	0	Arthropoda; Insecta; Diptera; Chironomidae; Polypedilum; Polypedilum asakawaense
denovo42837	0	0	0	0	0	0	0	0	0	2	0	0	Arthropoda; Insecta; Diptera; Agromyzidae; NA; Agromyzidae sp. BOLD-2016
denovo42854	0	0	0	0	0	0	1	9	0	17	3	1	Arthropoda; Insecta; Diptera; Chironomidae; Orthocladius; Orthocladius kanii
denovo42906	0	0	0	0	0	0	0	2	0	0	0	0	Arthropoda; Insecta; Diptera; Chironomidae; Cricotopus; Cricotopus metatibialis
denovo42993	0	0	0	0	2	0	0	0	0	0	0	0	Arthropoda; Insecta; Diptera; Simuliidae; Simulium; Simulium bidentatum
denovo43022	0	1	0	3	6	0	1	0	0	0	0	0	Arthropoda; Insecta; Trichoptera; Goeridae; Goera; Goera japonica
denovo43061	0	9	0	3	0	0	0	0	1	4	0	0	Arthropoda; Insecta; Diptera; Chironomidae; NA; Orthocladiinae sp. BOLD-2016
denovo43170	0	238	94	10	324	39	0	45	112	85	35	4	Arthropoda; Insecta; Diptera; Chironomidae; Tvetenia; Tvetenia tamaflava
denovo43199	0	0	0	4	0	0	0	0	0	0	0	0	Arthropoda; Insecta; Diptera; Athericidae; Atherix; Atherix ibis
denovo43251	0	112	69	138	243	0	0	1	0	0	0	0	Arthropoda; Insecta; Ephemeroptera; Ephemerellidae; Serratella; Serratella setigera
denovo43261	0	0	2	0	0	0	0	0	0	0	0	0	Arthropoda; Insecta; Diptera; Chironomidae; Polypedilum; Polypedilum paraviceps
denovo43362	0	0	22	0	0	0	0	0	2	0	0	0	Arthropoda; Insecta; Diptera; Chironomidae; Thienemanniella; Thienemanniella sp. BOLD-2016
denovo43363	0	0	0	0	0	0	0	0	1	1	0	0	Arthropoda; Insecta; Diptera; Simuliidae; Simulium; Simulium bidentatum
denovo43368	0	0	0	0	0	0	0	9	0	0	0	0	Arthropoda; Insecta; Diptera; Chironomidae; Tvetenia; Tvetenia tamaflava
denovo43489	0	0	0	0	0	0	0	1	0	3	0	0	Arthropoda; Insecta; Diptera; Keroplatidae; NA; Keroplatidae sp. BOLD-2016
denovo43511	0	0	2	0	0	0	0	0	0	0	0	0	Arthropoda; Insecta; Diptera; Chironomidae; NA; Chironomidae sp. BIOUG21215-D11
denovo43545	0	0	0	1	1	0	0	0	0	0	0	0	Arthropoda; Insecta; Ephemeroptera; Baetidae; Baetiella; Baetiella japonica
denovo43639	0	1	0	0	0	0	0	1	0	0	0	0	Arthropoda; Insecta; Diptera; Syrphidae; Scaeva; Scaeva albomaculata
denovo43640	4	0	0	0	0	0	0	0	0	0	0	0	Arthropoda; Insecta; Diptera; Simuliidae; Simulium; Simulium truncatum
denovo43790	0	0	2	0	0	0	0	0	0	0	0	0	Arthropoda; Insecta; Hemiptera; Cicadidae; Graptopsaltria; Graptopsaltria nigrofuscata
denovo43801	0	0	0	0	0	0	0	0	0	2	0	0	Arthropoda; Insecta; Diptera; Chironomidae; Orthocladius; Orthocladius kanii
denovo43971	0	0	0	0	0	0	0	0	0	1	1	0	Arthropoda; Insecta; Diptera; Chironomidae; Orthocladius; Orthocladius kanii
denovo44031	0	0	0	0	0	0	0	0	0	3	0	0	Arthropoda; Insecta; Trichoptera; Hydrobiosidae; Tiphobiosis; Tiphobiosis hinewai
denovo44173	0	0	0	0	0	0	0	13	0	0	0	0	Arthropoda; Insecta; Hemiptera; Aphididae; Rhopalosiphum; Rhopalosiphum padi
denovo44224	0	0	0	0	0	0	0	0	1	0	1	0	Arthropoda; Insecta; Diptera; Chironomidae; NA; Orthocladiinae sp. BOLD:AAB2640
denovo44228	5	0	0	0	0	0	7	0	0	0	0	0	Arthropoda; Insecta; Diptera; Chironomidae; Tvetenia; Tvetenia tamaflava
denovo44359	0	1	0	0	0	0	0	0	0	1	0	0	Arthropoda; Insecta; Diptera; Simuliidae; Simulium; Simulium bidentatum
denovo44414	0	0	0	0	0	0	0	5	0	0	0	0	Arthropoda; Insecta; Diptera; Chironomidae; Neozavrelia; Neozavrelia tamanona
denovo44553	0	0	0	0	0	0	0	0	0	4	0	0	Arthropoda; Insecta; Diptera; Empididae; NA; Empididae sp. BOLD-2016
denovo44619	0	0	2	0	0	0	0	0	0	0	0	0	Arthropoda; Insecta; Ephemeroptera; Baetidae; Tenuibaetis; Tenuibaetis flexifemora
denovo44622	0	0	0	0	0	0	1	3	0	7	1	0	Arthropoda; Insecta; Diptera; Chironomidae; Orthocladius; Orthocladius kanii
denovo44655	0	0	0	0	0	0	0	2	0	0	0	0	Arthropoda; Insecta; Diptera; Drosophilidae; Phortica; Phortica speculum
denovo44716	0	0	0	2	0	0	0	0	0	0	0	0	Arthropoda; Insecta; Diptera; Chironomidae; Thienemanniella; Thienemanniella flaviscutella
denovo44844	0	0	0	0	0	0	0	0	0	2	0	0	Arthropoda; Insecta; Diptera; Chironomidae; Orthocladius; Orthocladius kanii
denovo44977	0	0	0	0	0	0	0	0	0	2	0	0	Arthropoda; Insecta; Diptera; Chironomidae; Tanytarsus; Tanytarsus tamaundecimus
denovo45059	0	0	16	0	0	0	0	0	0	6	0	0	Arthropoda; Insecta; Diptera; Culicidae; Anopheles; Anopheles lutzii
denovo45206	0	2	0	0	0	0	0	0	0	0	0	0	Arthropoda; Insecta; Trichoptera; Hydropsychidae; Ceratopsyche; Ceratopsyche orientalis
denovo45214	0	0	0	0	0	0	0	1	0	0	1	0	Arthropoda; Insecta; Diptera; Chironomidae; NA; Chironomidae sp. BIOUG02206-D05
denovo45261	0	0	0	0	0	0	7	0	0	0	0	0	Arthropoda; Insecta; Diptera; Psychodidae; Micropygomyia; Micropygomyia atroclavata
denovo45267	0	0	0	0	0	0	0	1	0	2	0	0	Arthropoda; Insecta; Diptera; Chironomidae; Cricotopus; Cricotopus bimaculatus
denovo45282	0	0	0	0	0	0	0	1	1	5	1	0	Arthropoda; Insecta; Diptera; Simuliidae; Simulium; Simulium bidentatum
denovo45290	0	0	0	0	0	0	0	40	0	0	0	0	Arthropoda; Insecta; Diptera; Ceratopogonidae; Palpomyia; Palpomyia sp. BOLD-2016
denovo45303	0	0	0	0	0	0	0	1	0	14	1	0	Arthropoda; Insecta; Diptera; Chironomidae; NA; Orthocladiinae sp. BOLD:AAB2640
denovo45308	0	0	0	0	0	0	0	0	0	2	0	0	Arthropoda; Insecta; Diptera; Chironomidae; Orthocladius; Orthocladius kanii
denovo45324	0	0	0	0	0	0	0	2	0	0	0	0	Arthropoda; Insecta; Diptera; Chironomidae; Orthocladius; Orthocladius kanii
denovo45349	0	0	26	36	11	0	0	0	0	0	0	0	Arthropoda; Insecta; Diptera; Chironomidae; Tanytarsus; Tanytarsus arduennensis
denovo45373	0	280	0	110	114	0	0	9	0	112	3	0	Arthropoda; Insecta; Ephemeroptera; Heptageniidae; Epeorus; Epeorus latifolium
denovo45396	0	0	0	0	0	0	0	2	0	0	0	0	Arthropoda; Insecta; Diptera; Chironomidae; Smittia; Smittia sp. 14ES
denovo45623	0	0	0	0	11	0	0	0	0	0	0	0	Arthropoda; Insecta; Diptera; Muscidae; Lispe; Lispe sp. BIOUG05252-C03
denovo45636	0	0	0	0	0	0	0	0	0	3	0	0	Arthropoda; Insecta; Diptera; Simuliidae; Simulium; Simulium bidentatum
denovo45638	0	0	0	0	1	0	0	0	0	1	0	0	Arthropoda; Insecta; Diptera; Simuliidae; Simulium; Simulium bidentatum
denovo45641	0	0	0	0	0	0	0	0	0	3	0	0	Arthropoda; Insecta; Diptera; Chironomidae; Procladius; Procladius sp. BBDIQ127-10
denovo45684	2	0	2	0	0	0	0	0	0	0	0	0	Arthropoda; Insecta; Ephemeroptera; Heptageniidae; Epeorus; Epeorus curvatulus
denovo45712	0	5	0	0	2	0	0	0	0	0	0	0	Arthropoda; Insecta; Hemiptera; Hormaphididae; Ceratovacuna; Ceratovacuna lanigera
denovo45769	0	0	0	0	0	0	0	3	0	0	0	0	Arthropoda; Insecta; Ephemeroptera; Leptophlebiidae; Paraleptophlebia; Paraleptophlebia chocolata
denovo45797	0	0	0	0	2	0	0	0	6	0	0	0	Arthropoda; Insecta; Diptera; Simuliidae; Simulium; Simulium samboni
denovo45814	0	7	1	2	4	6	0	5	0	11	3	0	Arthropoda; Insecta; Diptera; Simuliidae; Simulium; Simulium bidentatum
denovo45976	0	0	0	0	0	0	0	2	0	0	1	0	Arthropoda; Insecta; Diptera; Chironomidae; Cricotopus; Cricotopus tasmania
denovo46030	0	0	5	0	0	0	0	0	0	0	0	0	Arthropoda; Insecta; Hemiptera; Aphididae; Macrosiphoniella; Macrosiphoniella yomogicola
denovo46031	0	56	0	25	6	0	0	0	0	0	0	0	Arthropoda; Insecta; Ephemeroptera; Ephemerellidae; NA; Ephemerellidae sp. OPU_BS_E2014-4
denovo46084	0	0	0	0	0	0	1	1	0	0	0	0	Arthropoda; Insecta; Diptera; Chironomidae; Orthocladius; Orthocladius kanii
denovo46124	0	0	0	0	0	0	5	0	0	0	0	0	Arthropoda; Insecta; Diptera; Drosophilidae; Drosophila; Drosophila euronotus
denovo46126	0	0	4	0	0	0	0	0	0	0	0	0	Arthropoda; Insecta; Ephemeroptera; Baetidae; Nigrobaetis; Nigrobaetis sp. D MK-2013
denovo46142	4	0	0	0	0	0	7	0	0	0	0	0	Arthropoda; Insecta; Trichoptera; Hydrobiosidae; Apsilochorema; Apsilochorema sutshanum
denovo46208	0	0	0	0	0	0	0	0	0	3	0	0	Arthropoda; Insecta; Diptera; Chironomidae; NA; Chironomidae sp. BOLD:AAN5033
denovo46270	0	0	0	0	0	0	0	2	0	0	0	0	Arthropoda; Insecta; Diptera; Chironomidae; Thienemanniella; Thienemanniella xena
denovo46332	0	0	0	0	0	0	0	2	0	0	0	0	Arthropoda; Insecta; Diptera; Drosophilidae; Phortica; Phortica haba
denovo46333	0	0	0	4	0	0	0	0	0	0	0	0	Arthropoda; Insecta; Hemiptera; Aphididae; Aphis; Aphis glycines
denovo46334	0	0	1	2	0	0	0	0	0	0	0	0	Arthropoda; Insecta; Diptera; Simuliidae; Simulium; Simulium bidentatum
denovo46391	0	0	0	0	0	0	0	0	0	3	0	0	Arthropoda; Insecta; Diptera; Simuliidae; Simulium; Simulium bidentatum
denovo46406	0	0	0	0	1	0	0	0	0	0	1	0	Arthropoda; Insecta; Diptera; Simuliidae; Simulium; Simulium bidentatum
denovo46468	0	0	0	1	0	0	0	0	0	2	0	0	Arthropoda; Insecta; Ephemeroptera; Baetidae; Baetiella; Baetiella japonica
denovo46496	0	0	0	0	0	0	0	0	0	124	0	0	Arthropoda; Insecta; Diptera; Chironomidae; NA; Orthocladiinae sp. BOLD-2016
denovo46559	0	2	0	0	0	0	0	0	0	0	0	0	Arthropoda; Insecta; Diptera; Simuliidae; Simulium; Simulium bidentatum
denovo46590	0	0	0	0	0	0	0	9	0	5	0	0	Arthropoda; Insecta; Diptera; Chironomidae; Orthocladius; Orthocladius kanii
denovo46699	0	13	6	13	13	5	0	6	11	82	9	0	Arthropoda; Insecta; Diptera; Simuliidae; Simulium; Simulium bidentatum
denovo46703	0	0	0	0	0	0	0	0	0	4	1	0	Arthropoda; Insecta; Diptera; Chironomidae; Orthocladius; Orthocladius kanii
denovo46730	0	0	7	0	1	1	0	0	0	0	0	0	Arthropoda; Insecta; Diptera; Simuliidae; Simulium; Simulium bidentatum
denovo46734	0	2	1	0	0	0	0	1	0	0	0	0	Arthropoda; Insecta; Diptera; Simuliidae; Simulium; Simulium bidentatum
denovo46883	0	0	3	0	0	0	0	0	0	0	0	0	Arthropoda; Insecta; Diptera; Ceratopogonidae; Culicoides; Culicoides oxystoma
denovo46980	0	0	1	0	0	0	0	1	0	0	0	0	Arthropoda; Insecta; Diptera; Chironomidae; Tvetenia; Tvetenia tamaflava
denovo46998	0	0	0	0	0	0	0	2	0	4	0	0	Arthropoda; Insecta; Diptera; Chironomidae; Orthocladius; Orthocladius kanii
denovo47122	0	0	0	0	0	0	0	2	0	21	3	0	Arthropoda; Insecta; Diptera; Chironomidae; Orthocladius; Orthocladius kanii
denovo47139	0	30	6	28	14	1	0	0	6	11	7	0	Arthropoda; Insecta; Ephemeroptera; Baetidae; Baetiella; Baetiella japonica
denovo47263	0	0	0	0	0	0	0	0	0	2	1	0	Arthropoda; Insecta; Diptera; Chironomidae; Orthocladius; Orthocladius kanii
denovo47357	0	0	0	0	0	0	1	1	0	4	1	0	Arthropoda; Insecta; Diptera; Chironomidae; Orthocladius; Orthocladius kanii
denovo47367	0	0	0	0	0	2	0	0	0	0	0	0	Arthropoda; Insecta; Diptera; Chironomidae; Tanytarsus; Tanytarsus sp. ent03
denovo47392	0	1	5	15	22	3	0	12	11	89	21	0	Arthropoda; Insecta; Diptera; Simuliidae; Simulium; Simulium bidentatum
denovo47394	0	4	0	0	0	0	0	0	0	0	0	0	Arthropoda; Insecta; Diptera; Simuliidae; Simulium; Simulium bidentatum
denovo47436	0	0	0	0	0	0	0	0	0	1	1	0	Arthropoda; Insecta; Diptera; Chironomidae; Orthocladius; Orthocladius kanii
denovo47445	0	0	0	0	0	0	0	1	0	1	0	0	Arthropoda; Insecta; Diptera; Chironomidae; Orthocladius; Orthocladius kanii
denovo47511	0	10	0	1	2	0	0	25	3	0	0	0	Arthropoda; Insecta; Diptera; Chironomidae; Cricotopus; Cricotopus sp. 1 MEC-2013
denovo47558	0	118	0	0	0	0	0	0	0	0	0	0	Arthropoda; Insecta; Ephemeroptera; Baetidae; Nigrobaetis; Nigrobaetis chocoratus
denovo47560	0	0	0	0	0	0	7	0	0	0	0	0	Arthropoda; Insecta; Diptera; Chironomidae; Limnophyes; Limnophyes aagaardi
denovo47572	0	0	1	0	0	0	0	3	1	0	0	0	Arthropoda; Insecta; Ephemeroptera; Baetidae; Baetis; Baetis sp. MK-2015d
denovo47593	0	0	1	0	0	0	0	0	1	0	0	0	Arthropoda; Insecta; Diptera; Chironomidae; Tvetenia; Tvetenia tamaflava
denovo47655	0	0	0	0	0	0	0	9	0	1	0	0	Arthropoda; Insecta; Diptera; Chironomidae; Micropsectra; Micropsectra sp. B TE-2006
denovo47673	0	1	1	1	0	0	0	1	0	1	0	0	Arthropoda; Insecta; Diptera; Chloropidae; NA; Chloropidae sp. BOLD:ACC7776
denovo47750	6	0	0	0	0	0	0	0	0	0	0	0	Arthropoda; Insecta; Diptera; Tipulidae; NA; Tipulidae sp. DIMDB009-13
denovo47762	0	0	0	0	0	0	0	0	0	1	1	0	Arthropoda; Insecta; Diptera; Simuliidae; Simulium; Simulium bidentatum
denovo47959	0	1	0	0	0	0	0	0	0	1	0	0	Arthropoda; Insecta; Diptera; Simuliidae; Simulium; Simulium bidentatum
denovo47986	0	0	0	0	0	0	0	1	1	0	0	0	Arthropoda; Insecta; Ephemeroptera; Ephemerellidae; Drunella; Drunella basalis
denovo48028	0	0	0	0	0	0	0	3	0	0	0	0	Arthropoda; Insecta; Diptera; Dolichopodidae; NA; Dolichopodidae sp. BBDCM983-10
denovo48051	0	0	0	0	0	0	0	2	0	1	0	0	Arthropoda; Insecta; Diptera; Chironomidae; Cricotopus; Cricotopus sp. ES04
denovo48062	0	0	0	0	0	0	0	0	0	2	0	0	Arthropoda; Insecta; Diptera; Chironomidae; Orthocladius; Orthocladius kanii
denovo48188	0	0	1	1	2	2	0	1	2	9	5	0	Arthropoda; Insecta; Diptera; Simuliidae; Simulium; Simulium bidentatum
denovo48266	0	0	0	0	0	0	0	3	0	2	0	0	Arthropoda; Insecta; Diptera; Chironomidae; Synorthocladius; Synorthocladius tamaparvulus
denovo48302	20	0	0	0	0	0	0	0	0	0	0	0	Arthropoda; Insecta; Trichoptera; Glossosomatidae; Glossosoma; Glossosoma ussuricum
denovo48360	0	0	0	0	0	0	0	0	0	4	0	0	Arthropoda; Insecta; Diptera; Chironomidae; Orthocladius; Orthocladius kanii
denovo48402	0	0	0	0	14	0	0	0	0	0	0	0	Arthropoda; Insecta; Diptera; Chironomidae; Polypedilum; Polypedilum takaoense
denovo48403	0	0	0	0	0	0	0	0	0	2	0	0	Arthropoda; Insecta; Diptera; Chironomidae; Synorthocladius; Synorthocladius tamaparvulus
denovo48494	0	0	0	0	38	0	0	0	0	0	0	0	Arthropoda; Insecta; Diptera; Chironomidae; NA; Chironomidae sp. BOLD-2016
denovo48522	0	0	0	0	5	0	0	0	0	0	0	0	Arthropoda; Insecta; Diptera; Chironomidae; Chironomus; Chironomus flaviplumus
denovo48559	0	0	0	0	0	0	0	2	0	2	0	0	Arthropoda; Insecta; Diptera; Chironomidae; Orthocladius; Orthocladius kanii
denovo48625	0	0	0	7	0	0	0	0	0	0	0	0	Arthropoda; Insecta; Diptera; Syrphidae; Dideoides; Dideoides latus
denovo48656	0	0	0	0	0	0	0	6	2	21	5	0	Arthropoda; Insecta; Diptera; Chironomidae; Orthocladius; Orthocladius kanii
denovo48670	0	0	0	0	0	0	0	2	0	0	0	0	Arthropoda; Insecta; Diptera; Empididae; Rhamphomyia; Rhamphomyia sp. JSDIP948-10
denovo48677	0	0	0	0	0	0	0	0	0	2	0	0	Arthropoda; Insecta; Ephemeroptera; Ephemerellidae; Drunella; Drunella basalis
denovo48688	0	1	0	0	1	0	0	0	0	3	1	0	Arthropoda; Insecta; Diptera; Simuliidae; Simulium; Simulium bidentatum
denovo48718	0	3	0	0	3	0	0	0	0	0	1	0	Arthropoda; Insecta; Diptera; Simuliidae; Simulium; Simulium bidentatum
denovo48833	0	0	0	1	0	0	0	0	0	1	0	0	Arthropoda; Insecta; Diptera; Chironomidae; Corynoneura; Corynoneura sp. BOLD-2016
denovo48860	0	0	1	0	0	0	0	0	0	1	0	0	Arthropoda; Insecta; Diptera; Simuliidae; Simulium; Simulium bidentatum
denovo48866	0	0	0	0	0	0	0	1	1	5	0	0	Arthropoda; Insecta; Diptera; Chironomidae; Orthocladius; Orthocladius kanii
denovo48925	0	0	0	0	0	0	0	15	0	0	0	0	Arthropoda; Insecta; Diptera; Empididae; Rhamphomyia; Rhamphomyia sp. JSDIP948-10
denovo48932	0	0	0	0	0	0	0	0	0	2	0	0	Arthropoda; Insecta; Diptera; Chironomidae; Orthocladius; Orthocladius sp. 8TE
denovo49028	0	0	0	0	0	0	0	0	0	4	0	0	Arthropoda; Insecta; Diptera; Chironomidae; Orthocladius; Orthocladius kanii
denovo49044	0	0	0	0	0	0	0	2	0	0	0	0	Arthropoda; Insecta; Diptera; Chironomidae; NA; Orthocladiinae sp. BIOUG15026-A04
denovo49107	0	0	0	0	0	0	2	0	0	0	0	0	Arthropoda; Insecta; Diptera; Culicidae; NA; Culicidae sp. JBJ011-016_Wy
denovo49117	0	0	0	0	0	0	0	3	0	2	0	0	Arthropoda; Insecta; Diptera; Chironomidae; NA; Orthocladiinae sp. BOLD:AAB2640
denovo49153	0	0	0	1	0	0	0	0	0	0	1	0	Arthropoda; Insecta; Ephemeroptera; Baetidae; Baetiella; Baetiella japonica
denovo49186	0	1	0	0	0	0	0	3	0	0	0	0	Arthropoda; Insecta; Diptera; Simuliidae; Simulium; Simulium bidentatum
denovo49209	0	0	0	0	0	0	0	1	1	4	0	0	Arthropoda; Insecta; Diptera; Chironomidae; NA; Orthocladiinae sp. BOLD:AAB2640
denovo49296	0	10	0	0	0	0	0	0	0	0	1	0	Arthropoda; Insecta; Plecoptera; Nemouridae; Nemoura; Nemoura uenoi
denovo49342	0	0	0	0	0	0	0	0	0	0	5	0	Arthropoda; Insecta; Diptera; Chironomidae; Orthocladius; Orthocladius kanii
denovo49378	0	0	0	1	0	0	0	1	0	0	0	0	Arthropoda; Insecta; Diptera; Chironomidae; NA; Chironomidae sp. BOLD:AAN5033
denovo49385	0	1	2	0	1	0	0	0	0	0	0	0	Arthropoda; Insecta; Diptera; Chironomidae; Tvetenia; Tvetenia tamaflava
denovo49442	0	0	0	0	0	0	0	0	0	1	2	0	Arthropoda; Insecta; Diptera; Chironomidae; Orthocladius; Orthocladius kanii
denovo49452	0	0	0	0	0	0	0	0	2	0	0	0	Arthropoda; Insecta; Diptera; Chironomidae; NA; Chironomidae sp. BIOUG20487-C12
denovo49472	0	0	0	0	2	0	0	0	0	0	1	0	Arthropoda; Insecta; Diptera; Chironomidae; Eukiefferiella; Eukiefferiella chuzeoctava
denovo49669	0	0	0	0	0	0	0	0	0	1	1	0	Arthropoda; Insecta; Diptera; Chironomidae; Orthocladius; Orthocladius kanii
denovo49697	0	63	15	20	0	6	0	80	12	4	0	0	Arthropoda; Insecta; Diptera; Chironomidae; Neozavrelia; Neozavrelia tamanona
denovo49711	0	0	0	0	0	0	0	0	0	0	2	0	Arthropoda; Insecta; Diptera; Simuliidae; Simulium; Simulium bidentatum
denovo49712	0	0	2	0	0	0	0	0	0	0	0	0	Arthropoda; Insecta; Diptera; Simuliidae; Simulium; Simulium bidentatum
denovo49741	0	0	0	0	0	0	0	11783	6	8	37	0	Arthropoda; Insecta; Diptera; Chironomidae; NA; Orthocladiinae sp. BOLD-2016
denovo49791	0	0	0	0	0	0	0	2	0	0	0	0	Arthropoda; Insecta; Ephemeroptera; Ephemerellidae; Drunella; Drunella basalis
denovo49832	0	0	0	0	0	0	0	0	0	2	0	0	Arthropoda; Insecta; Diptera; Chironomidae; Orthocladius; Orthocladius kanii
denovo49880	0	0	0	0	0	0	0	0	0	6	0	0	Arthropoda; Insecta; Diptera; Tachinidae; Senometopia; Senometopia pollinosa
denovo49909	0	0	0	0	1	0	0	0	0	3	0	0	Arthropoda; Insecta; Diptera; Simuliidae; Simulium; Simulium bidentatum
denovo49922	0	0	0	0	12	0	1	0	3	0	0	0	Arthropoda; Insecta; Trichoptera; Stenopsychidae; Stenopsyche; Stenopsyche marmorata
denovo49926	0	0	0	0	0	0	0	1	0	2	0	0	Arthropoda; Insecta; Diptera; Chironomidae; Tvetenia; Tvetenia tamaflava
denovo49971	0	0	0	0	0	0	0	0	0	2	0	0	Arthropoda; Insecta; Diptera; Chironomidae; Orthocladius; Orthocladius kanii
denovo50035	0	0	0	0	0	0	0	2	0	0	0	0	Arthropoda; Insecta; Diptera; Chironomidae; NA; Orthocladiinae sp. BOLD-2016
denovo50043	2	0	0	0	0	0	0	0	0	0	0	0	Arthropoda; Insecta; Diptera; Chironomidae; Cladotanytarsus; Cladotanytarsus vanderwulpi
denovo50064	0	0	0	0	0	0	0	18	0	3	0	0	Arthropoda; Insecta; Diptera; Chironomidae; Gymnometriocnemus; Gymnometriocnemus brumalis
denovo50100	0	0	0	0	0	0	0	2	0	0	0	0	Arthropoda; Insecta; Diptera; Sciaridae; NA; Sciaridae sp. BOLD:ACC8042
denovo50155	0	0	0	0	0	0	0	0	0	2	0	0	Arthropoda; Insecta; Diptera; Simuliidae; Simulium; Simulium bidentatum
denovo50242	0	0	3	0	0	1	0	0	0	0	0	0	Arthropoda; Insecta; Diptera; Chironomidae; Tanytarsus; Tanytarsus sp. ent03
denovo50254	0	0	0	0	0	0	0	3	0	0	0	0	Arthropoda; Insecta; Diptera; Chironomidae; NA; Chironomidae sp. BOLD-2016
denovo50258	0	0	0	0	0	0	0	0	0	1	1	0	Arthropoda; Insecta; Diptera; Chironomidae; NA; Orthocladiinae sp. BOLD:AAG1000
denovo50346	0	1	0	0	0	0	0	1	0	0	0	0	Arthropoda; Insecta; Diptera; Chironomidae; Microtendipes; Microtendipes britteni
denovo50401	0	1	0	1	2	0	0	0	0	1	0	0	Arthropoda; Insecta; Ephemeroptera; Baetidae; Baetiella; Baetiella japonica
denovo50437	0	0	0	0	0	0	7	81	16	537	70	4	Arthropoda; Insecta; Diptera; Chironomidae; Orthocladius; Orthocladius kanii
denovo50465	0	0	0	0	2	0	0	0	0	0	0	0	Arthropoda; Insecta; Diptera; Limoniidae; Antocha; Antocha sp. 08BBTIP-051
denovo50528	0	0	2	0	0	0	0	0	0	0	0	0	Arthropoda; Insecta; Diptera; Chironomidae; Synorthocladius; Synorthocladius tamaparvulus
denovo50570	0	0	3	0	0	0	0	0	0	0	0	0	Arthropoda; Insecta; Diptera; Psychodidae; NA; Psychodidae sp. BOLD-2016
denovo50623	0	0	0	0	0	2	0	0	0	0	0	0	Arthropoda; Insecta; Diptera; Drosophilidae; Drosophila; Drosophila leonis
denovo50664	0	0	0	0	0	0	0	3	0	0	0	0	Arthropoda; Insecta; Diptera; Chironomidae; Neozavrelia; Neozavrelia tamanona
denovo50682	0	13	1	26	31	2	0	2	0	1	0	0	Arthropoda; Insecta; Diptera; Drosophilidae; Zaprionus; Zaprionus proximus
denovo50762	0	0	0	0	0	0	0	0	0	2	0	0	Arthropoda; Insecta; Diptera; Chironomidae; Orthocladius; Orthocladius kanii
denovo50778	0	0	0	0	0	0	0	1	0	6	0	0	Arthropoda; Insecta; Diptera; Chironomidae; Orthocladius; Orthocladius kanii
denovo50800	0	0	0	0	0	0	0	0	2	0	0	0	Arthropoda; Insecta; Trichoptera; Hydropsychidae; Cheumatopsyche; Cheumatopsyche sp. OPU_BS_TK2012-24
denovo50842	0	0	4	0	0	0	0	0	0	0	0	0	Arthropoda; Insecta; Diptera; Chironomidae; Thienemanniella; Thienemanniella xena
denovo50984	0	2	0	0	3	0	0	0	0	7	0	0	Arthropoda; Insecta; Diptera; Chironomidae; Synorthocladius; Synorthocladius tamaparvulus
denovo51168	0	0	1	2	0	2	0	2	2	8	1	0	Arthropoda; Insecta; Diptera; Simuliidae; Simulium; Simulium bidentatum
denovo51174	0	0	0	0	0	3	0	0	3	2	1	0	Arthropoda; Insecta; Diptera; Hybotidae; Trichina; Trichina bilobata
denovo51253	0	0	147	27	0	90	0	0	86	0	4	5	Arthropoda; Insecta; Diptera; Chironomidae; Cladotanytarsus; Cladotanytarsus vanderwulpi
denovo51334	0	0	94	0	1	0	0	0	7	74	17	2	Arthropoda; Insecta; Diptera; Chironomidae; Cricotopus; Cricotopus triannulatus
denovo51378	0	0	0	0	0	0	0	0	0	3	0	0	Arthropoda; Insecta; Ephemeroptera; Heptageniidae; Epeorus; Epeorus latifolium
denovo51393	0	0	0	0	0	0	0	14	1	46	7	0	Arthropoda; Insecta; Diptera; Chironomidae; Orthocladius; Orthocladius kanii
denovo51445	0	0	0	0	0	0	7	0	0	0	0	0	Arthropoda; Insecta; Plecoptera; Nemouridae; Amphinemura; Amphinemura megaloba
denovo51499	0	0	0	0	15	0	0	0	0	0	0	0	Arthropoda; Insecta; Trichoptera; Hydropsychidae; Homoplectra; Homoplectra oaklandensis
denovo51519	0	0	0	0	143	0	0	31	27	96	6	0	Arthropoda; Insecta; Diptera; Sphaeroceridae; NA; Sphaeroceridae sp. BOLD:ACI6067
denovo51523	3	0	0	0	0	0	0	0	0	0	0	0	Arthropoda; Insecta; Diptera; Drosophilidae; Mycodrosophila; Mycodrosophila gratiosa
denovo51544	0	0	0	0	0	0	0	0	2	0	0	0	Arthropoda; Insecta; Diptera; Chironomidae; Orthocladius; Orthocladius kanii
denovo51630	0	1	1	0	1	0	0	0	1	1	0	0	Arthropoda; Insecta; Diptera; Simuliidae; Simulium; Simulium bidentatum
denovo51642	0	3	1	1	1	1	0	1	1	6	0	0	Arthropoda; Insecta; Diptera; Chironomidae; Corynoneura; Corynoneura sp. BOLD-2016
denovo51657	0	0	0	10	0	0	0	0	0	0	0	0	Arthropoda; Insecta; Hemiptera; Miridae; Stenotus; Stenotus rubrovittatus
denovo51663	0	26	100	24	0	3	0	35	0	65	2	0	Arthropoda; Insecta; Diptera; Chironomidae; Cricotopus; Cricotopus sp. BIOUG30453-G12
denovo51681	0	0	0	0	0	0	0	0	0	3	0	0	Arthropoda; Insecta; Diptera; Chironomidae; Orthocladius; Orthocladius kanii
denovo51720	0	0	0	0	2	0	0	1	0	0	0	0	Arthropoda; Insecta; Diptera; Chironomidae; Synorthocladius; Synorthocladius tamaparvulus
denovo51782	0	0	0	0	0	0	4	0	0	0	0	0	Arthropoda; Insecta; Odonata; Epiophlebiidae; Epiophlebia; Epiophlebia superstes
denovo51868	0	0	33	0	0	0	0	34	15	0	0	0	Arthropoda; Insecta; Diptera; Chironomidae; Neozavrelia; Neozavrelia tamanona
denovo51881	0	0	0	0	0	0	0	0	0	3	0	0	Arthropoda; Insecta; Diptera; Chironomidae; Orthocladius; Orthocladius kanii
denovo52008	0	0	0	0	0	0	0	2	0	1	0	0	Arthropoda; Insecta; Diptera; Chironomidae; Orthocladius; Orthocladius kanii
denovo52009	0	0	0	0	0	0	0	0	0	2	0	0	Arthropoda; Insecta; Diptera; Chironomidae; Synorthocladius; Synorthocladius tamaparvulus
denovo52037	0	1	0	0	1	0	0	0	0	0	0	0	Arthropoda; Insecta; Ephemeroptera; Ephemerellidae; Serratella; Serratella setigera
denovo52082	0	0	0	0	0	0	0	4	0	0	0	0	Arthropoda; Insecta; Diptera; Chironomidae; Tvetenia; Tvetenia tamaflava
denovo52128	0	0	0	0	0	0	0	2	0	0	0	0	Arthropoda; Insecta; Trichoptera; Glossosomatidae; Glossosoma; Glossosoma ussuricum
denovo52262	0	1	0	0	0	0	0	1	0	1	0	0	Arthropoda; Insecta; Diptera; Simuliidae; Simulium; Simulium bidentatum
denovo52293	0	0	0	0	0	0	0	0	1	10	1	0	Arthropoda; Insecta; Diptera; Chironomidae; Orthocladius; Orthocladius kanii
denovo52366	0	0	0	0	0	0	0	3	0	0	0	0	Arthropoda; Insecta; Diptera; Chironomidae; Neozavrelia; Neozavrelia tamanona
denovo52395	0	0	0	0	0	0	9	0	0	0	0	0	Arthropoda; Insecta; Diptera; Chironomidae; Thienemanniella; Thienemanniella cf. vittata BOLD:AAC9734
denovo52408	0	0	4	0	0	0	0	3	1	12	0	0	Arthropoda; Insecta; Diptera; Drosophilidae; Drosophila; Drosophila sechellia
denovo52410	0	0	0	0	0	0	0	2	0	0	0	0	Arthropoda; Insecta; Diptera; Chironomidae; Orthocladius; Orthocladius sp. BOLD-2016
denovo52480	0	0	0	0	0	0	0	2	0	0	0	0	Arthropoda; Insecta; Diptera; Drosophilidae; Phortica; Phortica sp. 5 XH-2008
denovo52496	0	0	1	0	0	0	0	0	0	1	0	0	Arthropoda; Insecta; Diptera; Chironomidae; NA; Orthocladiinae sp. BOLD:AAG0993
denovo52512	0	0	0	0	3	0	0	0	0	9	1	0	Arthropoda; Insecta; Diptera; Chironomidae; Synorthocladius; Synorthocladius tamaparvulus
denovo52528	0	0	0	5	5	0	0	0	0	0	0	0	Arthropoda; Insecta; Diptera; Simuliidae; Simulium; Simulium duolongum
denovo52568	0	0	0	0	0	1	0	0	0	1	0	0	Arthropoda; Insecta; Diptera; Simuliidae; Simulium; Simulium bidentatum
denovo52676	0	0	0	0	0	0	0	9	0	54	9	0	Arthropoda; Insecta; Diptera; Tabanidae; Goniops; Goniops chrysocoma
denovo52679	0	0	0	0	0	0	0	0	0	1	1	0	Arthropoda; Insecta; Diptera; Chironomidae; NA; Chironomidae sp. BOLD:ACC1090
denovo52759	0	31	0	0	0	0	0	0	0	0	0	0	Arthropoda; Insecta; Diptera; Chironomidae; NA; Orthocladiinae sp. BOLD-2016
denovo53007	0	2	0	0	0	0	0	0	0	0	0	0	Arthropoda; Insecta; Diptera; Chironomidae; Orthocladius; Orthocladius smolandicus
denovo53062	0	0	0	0	0	0	0	4	0	0	0	1	Arthropoda; Insecta; Diptera; Chironomidae; Stictochironomus; Stictochironomus sinsauensis
denovo53088	0	928	196	370	528	123	0	297	294	1818	521	7	Arthropoda; Insecta; Diptera; Simuliidae; Simulium; Simulium bidentatum
denovo53090	0	170	0	14	0	0	0	0	0	0	0	0	Arthropoda; Insecta; Diptera; Chironomidae; Cladotanytarsus; Cladotanytarsus vanderwulpi
denovo53178	0	0	0	0	0	0	0	1	0	3	1	1	Arthropoda; Insecta; Diptera; Chironomidae; Orthocladius; Orthocladius kanii
denovo53268	0	0	0	0	0	0	0	0	0	4	0	0	Arthropoda; Insecta; Diptera; Asilidae; Lasiopogon; Lasiopogon willametti
denovo53288	0	0	0	0	0	0	0	8	0	0	0	0	Arthropoda; Insecta; Diptera; Chironomidae; Neozavrelia; Neozavrelia tamanona
denovo53327	23	82	0	0	0	0	21	12	1	50	5	0	Arthropoda; Insecta; Diptera; Chironomidae; Polypedilum; Polypedilum tamanigrum
denovo53349	0	1	0	0	0	0	0	0	0	1	0	0	Arthropoda; Insecta; Diptera; Simuliidae; Simulium; Simulium bidentatum
denovo53413	0	0	0	0	10	2	0	0	0	0	0	0	Arthropoda; Insecta; Diptera; Chironomidae; Cardiocladius; Cardiocladius fuscus
denovo53426	0	0	0	0	0	0	0	0	1	1	0	0	Arthropoda; Insecta; Diptera; Culicidae; Anopheles; Anopheles tessellatus
denovo53577	0	0	0	0	7	0	0	0	0	0	0	0	Arthropoda; Insecta; Diptera; Chironomidae; Eukiefferiella; Eukiefferiella chuzeoctava
denovo53593	0	0	0	0	0	0	0	2	0	4	1	0	Arthropoda; Insecta; Diptera; Chironomidae; Orthocladius; Orthocladius kanii
denovo53647	0	0	0	0	0	0	0	5	0	0	0	0	Arthropoda; Insecta; Diptera; Chironomidae; Corynoneura; Corynoneura sp. BOLD-2016
denovo53653	0	0	0	3	0	0	0	0	2	5	2	0	Arthropoda; Insecta; Diptera; Simuliidae; Simulium; Simulium bidentatum
denovo53675	1	65	97	11	0	30	0	0	8	0	1	0	Arthropoda; Insecta; Diptera; Chironomidae; Polypedilum; Polypedilum sp. BBDCQ426-10
denovo53758	0	0	0	0	0	0	0	9	0	4	0	0	Arthropoda; Insecta; Diptera; Culicidae; Culex; Culex dyius
denovo53833	0	46	5	3	31	6	0	143	14	13	5	0	Arthropoda; Insecta; Diptera; Simuliidae; Simulium; Simulium tuberosum
denovo53924	1	4	0	0	2	0	0	0	0	0	0	0	Arthropoda; Insecta; Diptera; Chironomidae; Rheopelopia; Rheopelopia joganflava
denovo53935	0	0	0	0	0	0	42	0	0	0	0	0	Arthropoda; Insecta; Diptera; Chironomidae; NA; Orthocladiinae sp. INNV035-08
denovo53936	0	0	0	0	0	0	0	2	0	0	0	0	Arthropoda; Insecta; Diptera; Empididae; Rhamphomyia; Rhamphomyia sp. JSDIP948-10
denovo53946	0	0	0	0	0	0	0	250	0	0	0	0	Arthropoda; Insecta; Diptera; Empididae; Rhamphomyia; Rhamphomyia sp. JSDIP948-10
denovo53952	0	0	0	0	0	0	0	3	0	0	0	0	Arthropoda; Insecta; Diptera; Chironomidae; NA; Chironomidae sp. BIOUG22772-C07
denovo53964	0	0	3	0	0	5	0	0	0	0	0	0	Arthropoda; Insecta; Diptera; Chironomidae; Tanytarsus; Tanytarsus sp. ent03
denovo54037	0	1	0	1	1	0	0	0	2	2	0	0	Arthropoda; Insecta; Diptera; Simuliidae; Simulium; Simulium bidentatum
denovo54091	0	0	0	0	0	0	0	0	1	2	0	0	Arthropoda; Insecta; Diptera; Chironomidae; Tvetenia; Tvetenia tamaflava
denovo54105	0	0	0	0	1	0	0	0	1	0	0	0	Arthropoda; Insecta; Diptera; Chironomidae; Tvetenia; Tvetenia tamaflava
denovo54109	0	0	1	2	0	0	0	0	0	0	0	0	Arthropoda; Insecta; Diptera; Chironomidae; Microtendipes; Microtendipes britteni
denovo54247	0	0	0	0	0	2	0	0	0	0	0	0	Arthropoda; Insecta; Diptera; Culicidae; Anopheles; Anopheles konderi
denovo54283	0	0	0	0	0	0	0	0	0	5	1	0	Arthropoda; Insecta; Diptera; Simuliidae; Simulium; Simulium bidentatum
denovo54321	0	0	0	4	1	0	0	2	0	0	0	0	Arthropoda; Insecta; Diptera; Chironomidae; Parametriocnemus; Parametriocnemus stylatus
denovo54348	0	1	2	0	4	0	0	0	1	1	0	0	Arthropoda; Insecta; Diptera; Simuliidae; Simulium; Simulium bidentatum
denovo54424	0	0	0	0	0	0	0	2	0	2	1	0	Arthropoda; Insecta; Diptera; Chironomidae; NA; Orthocladiinae sp. BOLD:AAB2640
denovo54469	0	0	0	0	0	0	0	0	0	2	0	0	Arthropoda; Insecta; Diptera; Simuliidae; Simulium; Simulium bidentatum
denovo54476	0	0	0	0	1	0	0	0	0	2	0	0	Arthropoda; Insecta; Diptera; Chironomidae; Tvetenia; Tvetenia tamaflava
denovo54485	0	1	0	5	0	0	0	0	0	0	0	0	Arthropoda; Insecta; Diptera; Drosophilidae; Zaprionus; Zaprionus proximus
denovo54499	0	0	2	0	0	0	0	2	0	0	0	0	Arthropoda; Insecta; Diptera; Chironomidae; Neozavrelia; Neozavrelia tamanona
denovo54506	26	0	0	0	0	0	0	0	0	0	0	0	Arthropoda; Insecta; Diptera; Sciaridae; Chaetosciara; Chaetosciara sp. 1 SS-2012
denovo54527	13	5	0	0	8	0	8	0	10	0	0	0	Arthropoda; Insecta; Trichoptera; Stenopsychidae; Stenopsyche; Stenopsyche marmorata
denovo54541	0	0	0	6	0	0	0	0	0	0	0	0	Arthropoda; Insecta; Diptera; Chironomidae; Diamesa; Diamesa cinerella
denovo54580	0	0	8	5	3	2	0	13	11	4	19	0	Arthropoda; Insecta; Diptera; Simuliidae; Simulium; Simulium bidentatum
denovo54627	0	1	0	0	0	0	0	3	0	0	0	0	Arthropoda; Insecta; Diptera; Chironomidae; Gymnometriocnemus; Gymnometriocnemus sp. BIOUG22550-G09
denovo54632	0	0	0	0	1	1	0	0	2	0	0	0	Arthropoda; Insecta; Ephemeroptera; Baetidae; NA; Baetidae sp. OPU_BS_B2014-5
denovo54694	0	0	0	0	1	0	0	0	0	2	0	0	Arthropoda; Insecta; Diptera; Chironomidae; Synorthocladius; Synorthocladius tamaparvulus
denovo54704	0	0	0	2	0	0	0	0	0	0	0	0	Arthropoda; Insecta; Diptera; Chironomidae; Polypedilum; Polypedilum hiroshimaense
denovo54707	0	2	1	0	0	0	0	0	0	2	0	0	Arthropoda; Insecta; Diptera; Culicidae; Anopheles; Anopheles sinensis
denovo54720	0	0	5	0	0	0	0	0	0	0	0	2	Arthropoda; Insecta; Diptera; Chironomidae; Rheocricotopus; Rheocricotopus chalybeatus
denovo54771	0	0	0	0	0	0	0	39	0	0	0	0	Arthropoda; Insecta; Diptera; Empididae; Rhamphomyia; Rhamphomyia sp. JSDIP948-10
denovo54794	0	0	0	0	0	0	0	1	0	2	9	0	Arthropoda; Insecta; Diptera; Chironomidae; Paramerina; Paramerina sp. JC-2015
denovo54823	0	0	0	3	0	0	0	0	0	0	0	0	Arthropoda; Insecta; Diptera; Chironomidae; Tanytarsus; Tanytarsus occultus
denovo54890	0	0	0	0	0	0	0	4	2	0	0	0	Arthropoda; Insecta; Diptera; Chironomidae; Cricotopus; Cricotopus sp. 1 MEC-2013
denovo54896	0	0	0	0	0	0	0	0	0	2	0	0	Arthropoda; Insecta; Diptera; Chironomidae; Orthocladius; Orthocladius kanii
denovo54912	0	0	0	0	0	0	0	1	0	1	0	0	Arthropoda; Insecta; Diptera; Chironomidae; Orthocladius; Orthocladius kanii
denovo54962	0	0	0	0	0	0	0	2	0	0	0	0	Arthropoda; Insecta; Diptera; Chironomidae; Synorthocladius; Synorthocladius tamaparvulus
denovo55138	0	2	0	0	0	0	0	0	0	0	0	0	Arthropoda; Insecta; Diptera; Chironomidae; Tanytarsus; Tanytarsus occultus
denovo55199	0	0	0	0	0	0	0	2	0	1	0	0	Arthropoda; Insecta; Ephemeroptera; Ephemerellidae; Drunella; Drunella basalis
denovo55234	0	0	0	0	0	0	0	1	0	10	0	0	Arthropoda; Insecta; Diptera; Chironomidae; NA; Orthocladiinae sp. BOLD:AAB2640
denovo55246	0	0	0	0	0	0	0	0	0	3	0	0	Arthropoda; Insecta; Ephemeroptera; Ephemerellidae; Drunella; Drunella basalis
denovo55261	0	0	0	0	4	0	0	0	0	0	0	0	Arthropoda; Insecta; Diptera; Tipulidae; Tipula; Tipula sp. BOLD-2016
denovo55302	0	0	2	1	0	0	0	0	0	0	0	2	Arthropoda; Insecta; Diptera; Tabanidae; Chrysops; Chrysops madagascarensis
denovo55311	0	0	0	0	0	0	0	1	1	3	4	0	Arthropoda; Insecta; Diptera; Chironomidae; Orthocladius; Orthocladius kanii
denovo55346	0	8	0	0	0	0	0	0	0	0	0	0	Arthropoda; Insecta; Diptera; Chironomidae; Cricotopus; Cricotopus yatabensis
denovo55450	0	0	2	0	0	0	0	0	0	0	0	0	Arthropoda; Insecta; Diptera; Chironomidae; Cricotopus; Cricotopus trifascia
denovo55462	0	0	0	0	0	0	0	20	181	23	23	20	Arthropoda; Insecta; Diptera; Chironomidae; Orthocladius; Orthocladius sp. 'yugashimaeusis'
denovo55503	0	0	0	0	0	72	0	0	0	0	0	0	Arthropoda; Insecta; Ephemeroptera; Baetidae; Tenuibaetis; Tenuibaetis flexifemora
denovo55547	0	0	0	0	0	0	0	1	1	1	0	0	Arthropoda; Insecta; Diptera; Chironomidae; Cricotopus; Cricotopus trifascia
denovo55570	0	0	0	0	0	0	0	1	0	1	0	0	Arthropoda; Insecta; Diptera; Chironomidae; Orthocladius; Orthocladius kanii
denovo55571	2	0	0	0	0	0	0	0	0	0	0	0	Arthropoda; Insecta; Plecoptera; Nemouridae; Indonemoura; Indonemoura nohirae
denovo55639	5	0	0	0	0	0	0	0	0	0	0	0	Arthropoda; Insecta; Diptera; Agromyzidae; NA; Agromyzidae sp. BOLD:AAP6784
denovo55663	0	0	0	0	0	0	240	2184	523	11736	1731	70	Arthropoda; Insecta; Diptera; Chironomidae; Orthocladius; Orthocladius kanii
denovo55716	0	0	1	0	0	0	0	2	0	0	0	0	Arthropoda; Insecta; Diptera; Simuliidae; Simulium; Simulium bidentatum
denovo55742	0	0	0	0	0	0	0	0	2	2	3	0	Arthropoda; Insecta; Diptera; Simuliidae; Simulium; Simulium bidentatum
denovo55754	0	0	0	3	0	0	0	0	0	0	0	0	Arthropoda; Insecta; Diptera; Ceratopogonidae; NA; Ceratopogonidae sp. 3CY
denovo55779	0	0	0	0	0	0	4	0	0	0	0	0	Arthropoda; Insecta; Trichoptera; Lepidostomatidae; Lepidostoma; Lepidostoma satoi
denovo55812	0	0	0	0	0	0	0	0	0	2	0	0	Arthropoda; Insecta; Diptera; Chironomidae; Orthocladius; Orthocladius kanii
denovo55813	0	20	0	0	25	0	0	71	4	0	0	0	Arthropoda; Insecta; Diptera; Chironomidae; Corynoneura; Corynoneura fortispicula
denovo55837	0	0	0	0	0	0	0	2	0	0	0	0	Arthropoda; Insecta; Diptera; Empididae; Rhamphomyia; Rhamphomyia sp. JSDIP948-10
denovo55918	0	3	0	0	0	0	0	0	0	0	0	0	Arthropoda; Insecta; Diptera; Chironomidae; Neozavrelia; Neozavrelia tamanona
denovo55919	0	0	0	0	0	0	2	0	0	0	0	0	Arthropoda; Insecta; Diptera; Chironomidae; NA; Orthocladiinae sp. INNV035-08
denovo55936	0	0	0	0	0	0	7	0	0	0	0	0	Arthropoda; Insecta; Plecoptera; Nemouridae; Nemoura; Nemoura chinonis
denovo55977	0	0	0	0	0	0	0	2	0	0	0	0	Arthropoda; Insecta; Diptera; Chironomidae; Gymnometriocnemus; Gymnometriocnemus brumalis
denovo56019	0	0	0	0	0	23	0	0	0	0	0	0	Arthropoda; Insecta; Diptera; Simuliidae; Simulium; Simulium bidentatum
denovo56038	0	0	0	0	0	0	0	1	0	2	0	0	Arthropoda; Insecta; Diptera; Chironomidae; Orthocladius; Orthocladius kanii
denovo56053	0	0	4	0	0	0	0	0	8	5	0	0	Arthropoda; Insecta; Diptera; Chironomidae; Paratrichocladius; Paratrichocladius tamaater
denovo56116	0	0	0	0	0	0	0	4	0	0	0	0	Arthropoda; Insecta; Diptera; Simuliidae; Simulium; Simulium bidentatum
denovo56123	0	2	0	0	0	0	0	0	0	0	0	0	Arthropoda; Insecta; Diptera; Simuliidae; Simulium; Simulium bidentatum
denovo56148	0	0	5	0	0	0	0	0	0	0	0	0	Arthropoda; Insecta; Diptera; Muscidae; Lispe; Lispe consanguinea
denovo56182	0	0	0	0	0	0	0	0	0	2	0	0	Arthropoda; Insecta; Diptera; Chironomidae; Orthocladius; Orthocladius kanii
denovo56272	0	0	0	0	0	0	0	8	1	40	2	0	Arthropoda; Insecta; Diptera; Chironomidae; NA; Orthocladiinae sp. BOLD:AAB2640
denovo56279	0	0	0	0	0	0	0	7	0	3	1	0	Arthropoda; Insecta; Diptera; Chironomidae; Orthocladius; Orthocladius kanii
denovo56354	0	0	0	0	0	0	2	0	0	0	0	0	Arthropoda; Insecta; Diptera; Tabanidae; Catachlorops; Catachlorops rubiginosus
denovo56403	0	0	0	0	0	0	0	0	1	1	0	0	Arthropoda; Insecta; Ephemeroptera; Ephemerellidae; Drunella; Drunella basalis
denovo56503	0	0	0	0	0	0	0	0	1	2	0	0	Arthropoda; Insecta; Diptera; Chironomidae; Orthocladius; Orthocladius kanii
denovo56595	0	0	0	0	0	0	0	1	0	2	0	0	Arthropoda; Insecta; Ephemeroptera; Ephemerellidae; Drunella; Drunella basalis
denovo56598	0	0	0	0	0	0	0	2	0	0	0	0	Arthropoda; Insecta; Diptera; Chironomidae; Orthocladius; Orthocladius sp. BOLD-2016
denovo56600	0	0	0	0	0	0	0	0	0	9	0	0	Arthropoda; Insecta; Diptera; Chironomidae; Cricotopus; Cricotopus metatibialis
denovo56647	0	0	0	0	0	0	0	2	0	4	0	0	Arthropoda; Insecta; Diptera; Chironomidae; Micropsectra; Micropsectra kamisecunda
denovo56658	0	2	0	0	0	0	0	1	0	0	0	0	Arthropoda; Insecta; Diptera; Chironomidae; Tvetenia; Tvetenia tamaflava
denovo56687	0	0	0	1	0	0	0	0	0	4	0	0	Arthropoda; Insecta; Diptera; Simuliidae; Simulium; Simulium bidentatum
denovo56688	0	0	0	0	0	0	0	0	0	2	0	0	Arthropoda; Insecta; Ephemeroptera; Ephemerellidae; Drunella; Drunella basalis
denovo56757	0	0	0	0	0	0	0	0	1	3	0	0	Arthropoda; Insecta; Diptera; Chironomidae; Orthocladius; Orthocladius kanii
denovo56762	0	0	0	0	0	0	0	2	0	0	0	0	Arthropoda; Insecta; Diptera; Chironomidae; Orthocladius; Orthocladius kanii
denovo56891	0	0	0	8	0	0	0	0	0	0	0	0	Arthropoda; Insecta; Diptera; Chironomidae; NA; Chironomidae sp. BARS_2016_2_127
denovo56912	0	6	1	2	0	0	0	5	0	0	0	0	Arthropoda; Insecta; Diptera; Chironomidae; Microtendipes; Microtendipes britteni
denovo56949	0	0	0	0	0	0	0	1	0	4	3	0	Arthropoda; Insecta; Diptera; Chironomidae; Orthocladius; Orthocladius kanii
denovo56955	0	0	0	0	0	0	0	1	0	1	2	0	Arthropoda; Insecta; Diptera; Chironomidae; Potthastia; Potthastia montium
denovo56958	0	2	0	1	2	0	0	1	0	3	0	0	Arthropoda; Insecta; Diptera; Chironomidae; Synorthocladius; Synorthocladius tamaparvulus
denovo56990	0	87	0	0	0	0	0	0	1	0	0	0	Arthropoda; Insecta; Trichoptera; Philopotamidae; Kisaura; Kisaura minakawai
denovo57028	0	0	0	1	0	0	0	0	0	1	0	0	Arthropoda; Insecta; Diptera; Simuliidae; Simulium; Simulium bidentatum
denovo57121	0	0	0	12	0	0	0	0	0	0	0	0	Arthropoda; Insecta; Ephemeroptera; Ephemerellidae; Ephemerella; Ephemerella sp. OPU_BS_E2016-83
denovo57158	0	0	0	0	0	0	0	1	0	4	0	0	Arthropoda; Insecta; Diptera; Chironomidae; Orthocladius; Orthocladius kanii
denovo57195	0	0	4	0	0	0	0	0	0	0	1	0	Arthropoda; Insecta; Diptera; Chironomidae; Cricotopus; Cricotopus triannulatus
denovo57236	0	0	0	0	1	0	1	1	0	1	0	0	Arthropoda; Insecta; Diptera; Culicidae; Anopheles; Anopheles barbirostris
denovo57242	0	0	0	0	0	0	0	0	0	3	1	0	Arthropoda; Insecta; Diptera; Tachinidae; Freraea; Freraea gagatea
denovo57248	0	0	1	0	0	0	0	0	0	2	0	0	Arthropoda; Insecta; Diptera; Anthomyiidae; NA; Anthomyiidae sp. BOLD-2016
denovo57268	7	1	0	0	3	0	0	52	0	5	0	0	Arthropoda; Insecta; Diptera; Chironomidae; Gymnometriocnemus; Gymnometriocnemus brumalis
denovo57330	0	4	0	0	0	0	0	0	0	0	0	0	Arthropoda; Insecta; Diptera; Agromyzidae; Phytoliriomyza; Phytoliriomyza sp. Plnc
denovo57377	0	0	0	0	0	0	0	19	2	0	0	0	Arthropoda; Insecta; Diptera; Empididae; Rhamphomyia; Rhamphomyia sp. JSDIQ776-10
denovo57526	0	1	0	0	0	0	0	0	1	0	0	0	Arthropoda; Insecta; Diptera; Simuliidae; Simulium; Simulium bidentatum
denovo57539	0	34	0	0	0	0	0	0	0	0	0	0	Arthropoda; Insecta; Diptera; Simuliidae; Simulium; Simulium tani
denovo57599	0	0	0	0	0	0	13	0	0	0	0	0	Arthropoda; Insecta; Coleoptera; Scirtidae; Hydrocyphon; Hydrocyphon satoi
denovo57780	0	0	0	0	0	0	0	1	0	2	0	0	Arthropoda; Insecta; Diptera; Chironomidae; Tanytarsus; Tanytarsus sp. 'yoni'
denovo57848	0	0	0	0	0	0	0	0	0	2	0	0	Arthropoda; Insecta; Ephemeroptera; Baetidae; Baetis; Baetis sp. MK-2015d
denovo57899	0	0	0	1	0	1	0	0	0	0	0	0	Arthropoda; Insecta; Diptera; Simuliidae; Simulium; Simulium bidentatum
denovo57935	0	0	0	3	0	0	37	0	0	0	1	0	Arthropoda; Insecta; Diptera; Simuliidae; Simulium; Simulium tani
denovo57974	0	0	0	0	0	6	0	0	0	0	0	0	Arthropoda; Insecta; Trichoptera; Hydrobiosidae; Hydrobiosis; Hydrobiosis lindsayi
denovo58016	0	0	0	0	0	0	98	7	0	0	0	0	Arthropoda; Insecta; Ephemeroptera; Ephemerellidae; Ephemerella; Ephemerella atagosana
denovo58102	0	0	0	0	0	0	0	22	7	148	16	0	Arthropoda; Insecta; Diptera; Chironomidae; Orthocladius; Orthocladius kanii
denovo58134	0	0	0	0	0	0	0	0	0	2	0	0	Arthropoda; Insecta; Diptera; Sphaeroceridae; NA; Sphaeroceridae sp. BOLD:ACI6067
denovo58193	0	0	0	0	0	0	0	0	0	1	2	0	Arthropoda; Insecta; Diptera; Chironomidae; Orthocladius; Orthocladius sp. BOLD-2016
denovo58283	0	26	0	0	0	0	0	0	0	0	0	0	Arthropoda; Insecta; Diptera; Simuliidae; Simulium; Simulium bidentatum
denovo58337	0	0	0	0	0	0	0	2	0	0	0	0	Arthropoda; Insecta; Diptera; Drosophilidae; Colocasiomyia; Colocasiomyia xanthogaster
denovo58403	0	1	0	0	0	0	0	0	0	1	0	0	Arthropoda; Insecta; Diptera; Simuliidae; Simulium; Simulium bidentatum
denovo58407	0	0	0	3	0	0	0	0	0	0	0	0	Arthropoda; Insecta; Diptera; Chironomidae; Rheotanytarsus; Rheotanytarsus tamaquintus
denovo58442	0	0	0	0	0	0	0	0	0	1	1	0	Arthropoda; Insecta; Diptera; Chironomidae; Paratrichocladius; Paratrichocladius bifenestrus
denovo58517	0	0	0	12	0	0	0	0	0	0	1	0	Arthropoda; Insecta; Diptera; Chironomidae; NA; Chironomidae sp. BOLD:ACG2802
denovo58607	0	0	0	0	0	0	0	0	0	2	0	0	Arthropoda; Insecta; Ephemeroptera; Ephemerellidae; Drunella; Drunella basalis
denovo58617	0	0	0	0	0	0	0	227	0	0	1	0	Arthropoda; Insecta; Diptera; Chironomidae; NA; Orthocladiinae sp. BOLD-2016
denovo58641	0	0	0	0	0	0	22	0	0	0	0	0	Arthropoda; Insecta; Diptera; Chironomidae; NA; Orthocladiinae sp. INNV035-08
denovo58724	0	0	0	0	0	0	0	2	0	0	0	0	Arthropoda; Insecta; Diptera; Chironomidae; NA; Chironomidae sp. BIOUG20457-D11
denovo58757	0	0	0	0	0	0	0	0	0	4	0	0	Arthropoda; Insecta; Diptera; Chironomidae; Orthocladius; Orthocladius sp. BOLD:AAB2641
denovo58814	0	0	0	3	0	0	0	0	0	0	0	0	Arthropoda; Insecta; Ephemeroptera; Ephemerellidae; Serratella; Serratella setigera
denovo58880	0	0	0	0	0	0	0	4	0	0	0	0	Arthropoda; Insecta; Diptera; Chironomidae; Eukiefferiella; Eukiefferiella chuzeoctava
denovo58887	0	0	0	0	0	0	0	4	1	25	1	0	Arthropoda; Insecta; Diptera; Chironomidae; Orthocladius; Orthocladius kanii
denovo58904	0	0	0	0	0	0	2	0	0	0	0	0	Arthropoda; Insecta; Ephemeroptera; Heptageniidae; Epeorus; Epeorus napaeus
denovo58933	0	0	0	0	0	0	0	0	2	0	0	0	Arthropoda; Insecta; Diptera; Chironomidae; Tanytarsus; Tanytarsus sp. BOLD:ACD1323
denovo58941	0	0	13	0	0	0	0	1	0	0	0	0	Arthropoda; Insecta; Diptera; Chironomidae; Paraphaenocladius; Paraphaenocladius sp. BOLD:AAG1010
denovo58960	0	0	0	0	0	0	0	3	0	0	0	0	Arthropoda; Insecta; Plecoptera; Nemouridae; Nemoura; Nemoura longicercia
denovo59001	0	2	0	0	0	0	0	12	0	0	0	0	Arthropoda; Insecta; Diptera; Chironomidae; Neozavrelia; Neozavrelia tamanona
denovo59075	0	1	2	0	0	0	0	0	1	4	3	1	Arthropoda; Insecta; Diptera; Simuliidae; Simulium; Simulium bidentatum
denovo59100	0	0	0	0	0	0	0	0	0	2	0	0	Arthropoda; Insecta; Diptera; Simuliidae; Simulium; Simulium bidentatum
denovo59159	0	0	0	0	1	0	0	0	1	1	0	0	Arthropoda; Insecta; Diptera; Chironomidae; Tvetenia; Tvetenia tamaflava
denovo59237	0	1	0	0	0	0	0	0	0	1	0	0	Arthropoda; Insecta; Diptera; Simuliidae; Simulium; Simulium bidentatum
denovo59267	0	24	76	28	0	0	0	3	12	39	15	0	Arthropoda; Insecta; Ephemeroptera; Baetidae; Baetis; Baetis sp. OPU_BS_B2011-494
denovo59286	0	0	0	0	0	0	0	0	0	3	0	0	Arthropoda; Insecta; Diptera; Chironomidae; NA; Chironomidae sp. BIOUG02206-D05
denovo59311	0	0	0	0	0	0	0	2	0	0	0	0	Arthropoda; Insecta; Diptera; Culicidae; Culex; Culex nigripalpus
denovo59330	0	0	0	0	0	0	0	0	0	3	0	0	Arthropoda; Insecta; Diptera; Chironomidae; Orthocladius; Orthocladius kanii
denovo59349	14	0	0	0	1	0	18	4	0	0	0	0	Arthropoda; Insecta; Diptera; Chironomidae; Polypedilum; Polypedilum sp. 9 SC
denovo59386	0	0	0	0	0	0	0	1	0	2	0	0	Arthropoda; Insecta; Diptera; Culicidae; Anopheles; Anopheles jeyporiensis
denovo59428	0	0	0	0	3	0	0	0	0	0	0	0	Arthropoda; Insecta; Trichoptera; Stenopsychidae; Stenopsyche; Stenopsyche marmorata
denovo59448	0	1	0	0	0	0	0	0	1	0	0	0	Arthropoda; Insecta; Diptera; Simuliidae; Simulium; Simulium bidentatum
denovo59457	7	0	0	0	0	0	1	4	2	0	1	0	Arthropoda; Insecta; Trichoptera; Glossosomatidae; Glossosoma; Glossosoma ussuricum
denovo59464	0	0	0	0	0	0	0	2	0	0	0	0	Arthropoda; Insecta; Diptera; Empididae; Rhamphomyia; Rhamphomyia sp. JSDIP948-10
denovo59486	0	0	0	0	0	0	0	6	1	0	0	0	Arthropoda; Insecta; Diptera; Chironomidae; NA; Orthocladiinae sp. BOLD-2016
denovo59517	0	0	0	0	0	0	0	3	0	0	0	0	Arthropoda; Insecta; Diptera; Empididae; Rhamphomyia; Rhamphomyia sp. JSDIP948-10
denovo59529	0	0	0	0	0	0	0	0	0	2	1	0	Arthropoda; Insecta; Diptera; Chironomidae; Orthocladius; Orthocladius kanii
denovo59530	0	0	0	0	0	0	0	0	0	2	0	0	Arthropoda; Insecta; Diptera; Chironomidae; Orthocladius; Orthocladius sp. BOLD-2016
denovo59583	0	0	0	0	0	0	0	32	25	234	152	4	Arthropoda; Insecta; Diptera; Chironomidae; Orthocladius; Orthocladius kanii
denovo59610	0	0	0	0	0	0	0	1	6	0	0	0	Arthropoda; Insecta; Diptera; Chironomidae; Cricotopus; Cricotopus bicinctus
denovo59619	0	1	1	0	0	0	0	0	0	0	0	0	Arthropoda; Insecta; Diptera; Simuliidae; Simulium; Simulium bidentatum
denovo59648	0	1	0	0	1	0	0	0	0	0	0	0	Arthropoda; Insecta; Diptera; Chironomidae; Synorthocladius; Synorthocladius tamaparvulus
denovo59786	0	0	0	0	0	0	0	5	0	0	0	0	Arthropoda; Insecta; Diptera; Chironomidae; NA; Chironomidae sp. BOLD:AAN5033
denovo59810	0	0	0	0	0	0	0	6	0	0	0	0	Arthropoda; Insecta; Diptera; Chironomidae; NA; Chironomidae sp. BOLD:AAN5033
denovo59861	0	0	1	0	125	0	0	2	0	34	0	0	Arthropoda; Insecta; Diptera; Culicidae; Anopheles; Anopheles sundaicus
denovo59885	0	0	0	0	0	0	0	1	0	2	0	0	Arthropoda; Insecta; Diptera; Simuliidae; Simulium; Simulium bidentatum
denovo59910	0	0	0	0	1	0	0	1	0	1	0	0	Arthropoda; Insecta; Diptera; Chironomidae; Synorthocladius; Synorthocladius tamaparvulus
denovo59960	0	0	0	0	125	0	0	0	0	0	0	0	Arthropoda; Insecta; Trichoptera; Brachycentridae; Brachycentrus; Brachycentrus incanus
denovo60036	0	0	0	0	2	0	0	0	0	0	0	0	Arthropoda; Insecta; Hemiptera; Lachnidae; Lachnus; Lachnus tropicalis
denovo60056	0	0	0	0	0	0	0	0	0	1	1	0	Arthropoda; Insecta; Trichoptera; Hydrobiosidae; Tiphobiosis; Tiphobiosis hinewai
denovo60186	0	3	0	1	0	0	0	2	3	5	2	0	Arthropoda; Insecta; Diptera; Simuliidae; Simulium; Simulium bidentatum
denovo60190	0	0	0	0	0	2	0	7	0	0	0	0	Arthropoda; Insecta; Diptera; Chironomidae; Glyptotendipes; Glyptotendipes tokunagai
denovo60250	0	3	0	1	0	0	0	0	0	2	0	0	Arthropoda; Insecta; Diptera; Simuliidae; Simulium; Simulium bidentatum
denovo60301	0	0	0	0	0	0	0	3	0	0	0	0	Arthropoda; Insecta; Diptera; Chironomidae; Psectrocladius; Psectrocladius sp. BOLD-2016
denovo60330	0	0	0	0	0	0	0	0	0	1	0	1	Arthropoda; Insecta; Diptera; Chironomidae; NA; Orthocladiinae sp. BOLD:AAB2640
denovo60412	0	0	0	0	9	0	0	0	0	6	0	0	Arthropoda; Insecta; Diptera; Chironomidae; NA; Orthocladiinae sp. BOLD:ACG9186
denovo60494	0	0	2	0	0	0	0	0	0	0	0	0	Arthropoda; Insecta; Ephemeroptera; Baetidae; Tenuibaetis; Tenuibaetis flexifemora
denovo60503	0	2	0	0	0	0	0	0	0	0	0	0	Arthropoda; Insecta; Trichoptera; Goeridae; Goera; Goera japonica
denovo60523	0	0	0	0	0	0	0	0	0	6	1	0	Arthropoda; Insecta; Diptera; Simuliidae; Simulium; Simulium bidentatum
denovo60582	0	0	2	0	0	0	0	0	0	0	0	0	Arthropoda; Insecta; Diptera; Chironomidae; Paratrichocladius; Paratrichocladius tamaater
denovo60623	0	0	2	0	0	0	0	0	0	0	0	0	Arthropoda; Insecta; Diptera; Chironomidae; Cricotopus; Cricotopus triannulatus
denovo60628	0	0	0	0	0	0	1	0	0	5	2	0	Arthropoda; Insecta; Diptera; Chironomidae; NA; Chironomidae sp. sc_05980
denovo60714	0	0	0	0	0	0	0	0	0	64	0	0	Arthropoda; Insecta; Diptera; Syrphidae; Melanostoma; Melanostoma scalare
denovo60726	0	0	0	0	0	0	0	0	0	0	2	0	Arthropoda; Insecta; Hemiptera; Aphididae; Myzus; Myzus sp. 1 WL-2014
denovo60734	0	0	0	0	0	0	0	5	0	4	0	0	Arthropoda; Insecta; Diptera; Simuliidae; Simulium; Simulium bidentatum
denovo60789	0	0	2	0	0	0	0	0	0	0	0	0	Arthropoda; Insecta; Diptera; Dolichopodidae; NA; Dolichopodidae sp. BIOUG05252-B07
denovo60827	0	0	0	0	0	0	0	2	0	0	0	0	Arthropoda; Insecta; Diptera; Culicidae; Culex; Culex pipiens
denovo60846	0	0	0	0	0	0	0	0	2	0	0	0	Arthropoda; Insecta; Hemiptera; Aphididae; Melanaphis; Melanaphis japonica
denovo60904	0	0	1	0	0	0	0	1	0	2	0	0	Arthropoda; Insecta; Diptera; Simuliidae; Simulium; Simulium bidentatum
denovo60925	0	0	0	0	0	0	0	5	0	0	0	0	Arthropoda; Insecta; Diptera; Chironomidae; Neozavrelia; Neozavrelia tamanona
denovo60968	0	0	0	0	0	0	2	3	0	0	1	0	Arthropoda; Insecta; Trichoptera; Limnocentropodidae; Limnocentropus; Limnocentropus insolitus
denovo60973	0	1	0	0	0	0	0	1	0	1	0	0	Arthropoda; Insecta; Diptera; Simuliidae; Simulium; Simulium bidentatum
denovo61005	0	3	0	2	0	0	0	0	0	1	0	0	Arthropoda; Insecta; Ephemeroptera; Baetidae; Baetiella; Baetiella japonica
denovo61038	0	0	0	0	0	0	0	1	0	3	0	0	Arthropoda; Insecta; Diptera; Simuliidae; Simulium; Simulium bidentatum
denovo61071	0	2	0	0	0	0	0	0	0	0	0	0	Arthropoda; Insecta; Diptera; Chironomidae; Microtendipes; Microtendipes britteni
denovo61113	6	0	0	0	0	0	53	0	0	0	0	0	Arthropoda; Insecta; Coleoptera; Scirtidae; Accolabass; Accolabass victoriaensis
denovo61149	0	0	0	0	0	0	0	0	0	2	0	0	Arthropoda; Insecta; Diptera; Chironomidae; Orthocladius; Orthocladius kanii
denovo61178	0	0	2	0	0	0	0	0	0	0	0	0	Arthropoda; Insecta; Diptera; Chironomidae; Tanytarsus; Tanytarsus sp. ent03
denovo61181	0	0	0	0	0	0	0	0	0	1	1	0	Arthropoda; Insecta; Diptera; Chironomidae; Orthocladius; Orthocladius kanii
denovo61185	0	0	22	0	0	13	0	4	9	0	2	1	Arthropoda; Insecta; Diptera; Tachinidae; Pseudopachystylum; Pseudopachystylum gonioides
denovo61214	40	0	0	0	11	0	0	0	0	0	0	0	Arthropoda; Insecta; Ephemeroptera; Heptageniidae; Epeorus; Epeorus curvatulus
denovo61234	0	0	0	0	0	0	0	2	0	1	0	0	Arthropoda; Insecta; Diptera; Chironomidae; Orthocladius; Orthocladius kanii
denovo61314	0	0	2	1	0	0	0	0	0	0	0	0	Arthropoda; Insecta; Diptera; Chironomidae; Rheopelopia; Rheopelopia joganflava
denovo61354	11	0	0	0	0	0	0	0	0	0	0	0	Arthropoda; Insecta; Diptera; Simuliidae; Simulium; Simulium lutzianum s. l. NWBF656-11
denovo61369	0	0	0	0	0	0	0	3	0	0	0	0	Arthropoda; Insecta; Diptera; Chironomidae; Bryophaenocladius; Bryophaenocladius subvernalis
denovo61436	0	0	0	0	0	0	0	2	0	0	0	0	Arthropoda; Insecta; Diptera; Empididae; Rhamphomyia; Rhamphomyia sp. JSDIP948-10
denovo61492	0	0	0	0	0	0	0	7	0	0	0	0	Arthropoda; Insecta; Diptera; Sciaridae; NA; Sciaridae sp. SK-2016A
denovo61625	0	0	0	0	0	0	0	13	0	0	1	0	Arthropoda; Insecta; Diptera; Empididae; Rhamphomyia; Rhamphomyia sp. JSDIP948-10
denovo61644	0	0	0	0	0	0	0	0	1	0	1	0	Arthropoda; Insecta; Diptera; Chironomidae; Orthocladius; Orthocladius kanii
denovo61683	0	0	0	0	0	0	0	1	0	6	2	0	Arthropoda; Insecta; Diptera; Chironomidae; Orthocladius; Orthocladius kanii
denovo61774	2	0	0	0	0	0	0	0	0	0	0	0	Arthropoda; Insecta; Diptera; Culicidae; Culex; Culex lucifugus
denovo61818	0	0	0	39	0	0	0	0	0	0	0	0	Arthropoda; Insecta; Trichoptera; Psychomyiidae; Paduniella; Paduniella sp. MN-2012
denovo61849	0	0	0	0	0	0	0	0	0	0	2	0	Arthropoda; Insecta; Diptera; Simuliidae; Simulium; Simulium bidentatum
denovo61896	0	0	0	0	0	0	0	2	0	0	0	0	Arthropoda; Insecta; Diptera; Simuliidae; Simulium; Simulium bidentatum
denovo61933	0	0	0	0	0	0	0	7	0	0	0	0	Arthropoda; Insecta; Diptera; Empididae; Rhamphomyia; Rhamphomyia sp. JSDIP948-10
denovo61959	0	2	3	0	0	0	0	0	0	0	0	0	Arthropoda; Insecta; Diptera; Chironomidae; Microtendipes; Microtendipes britteni
denovo62064	0	0	0	12	0	0	0	0	0	0	0	0	Arthropoda; Insecta; Coleoptera; Elmidae; Hydora; Hydora sp. EJD-2015
denovo62099	0	1	24	0	0	0	0	0	0	0	0	0	Arthropoda; Insecta; Diptera; Chironomidae; Phaenopsectra; Phaenopsectra flavipes
denovo62186	0	0	0	0	0	0	0	0	0	0	3	0	Arthropoda; Insecta; Odonata; Epiophlebiidae; Epiophlebia; Epiophlebia superstes
denovo62227	0	0	0	0	0	0	0	1	0	3	0	0	Arthropoda; Insecta; Diptera; Simuliidae; Simulium; Simulium bidentatum
denovo62229	0	0	0	0	0	0	0	2	0	9	1	0	Arthropoda; Insecta; Diptera; Chironomidae; Orthocladius; Orthocladius kanii
denovo62259	0	0	0	0	0	1	0	0	0	1	0	0	Arthropoda; Insecta; Diptera; Simuliidae; Simulium; Simulium bidentatum
denovo62369	0	0	0	8	0	0	0	0	0	5	0	0	Arthropoda; Insecta; Diptera; Chironomidae; Rheotanytarsus; Rheotanytarsus tamasecundus
denovo62373	0	0	0	0	0	0	0	0	0	5	0	0	Arthropoda; Insecta; Diptera; Chironomidae; NA; Orthocladiinae sp. BOLD:AAB2640
denovo62546	0	0	0	0	0	0	0	0	1	2	1	0	Arthropoda; Insecta; Diptera; Chironomidae; Orthocladius; Orthocladius sp. 'yugashimaeusis'
denovo62557	0	0	0	0	0	0	0	0	1	5	0	0	Arthropoda; Insecta; Diptera; Chironomidae; NA; Orthocladiinae sp. BOLD:AAB2640
denovo62740	0	0	0	0	0	0	0	1	0	5	0	0	Arthropoda; Insecta; Diptera; Chironomidae; Orthocladius; Orthocladius kanii
denovo62795	0	0	2	0	0	0	0	0	0	0	0	0	Arthropoda; Insecta; Diptera; Chironomidae; Cricotopus; Cricotopus trifascia group sp. BOLD:AAG1004
denovo62831	0	0	0	0	0	0	0	2	0	0	0	0	Arthropoda; Insecta; Odonata; Epiophlebiidae; Epiophlebia; Epiophlebia superstes
denovo62870	0	0	2	0	0	0	0	0	0	0	0	0	Arthropoda; Insecta; Diptera; Simuliidae; Simulium; Simulium bidentatum
denovo62972	0	1	0	0	0	0	0	2	0	0	0	0	Arthropoda; Insecta; Diptera; Chironomidae; Cricotopus; Cricotopus bicinctus
denovo62983	0	1	0	0	0	0	0	2	0	0	0	0	Arthropoda; Insecta; Diptera; Drosophilidae; Zygothrica; Zygothrica vittimaculosa
denovo63085	0	0	0	0	0	0	0	1	0	2	0	0	Arthropoda; Insecta; Diptera; Chironomidae; Synorthocladius; Synorthocladius tamaparvulus
denovo63130	0	0	0	4	0	0	0	0	0	0	0	0	Arthropoda; Insecta; Diptera; Chironomidae; NA; Orthocladiinae sp. BIOUG15026-A04
denovo63179	0	0	4	0	0	0	0	0	0	0	0	0	Arthropoda; Insecta; Diptera; Chironomidae; Tanytarsus; Tanytarsus sp. ent03
denovo63315	0	0	9	6	54	8	0	7	0	0	0	0	Arthropoda; Insecta; Diptera; Tabanidae; Hybomitra; Hybomitra sp. BOLD:ACE9279
denovo63379	0	5	1	3	2	0	0	0	2	6	0	0	Arthropoda; Insecta; Diptera; Simuliidae; Simulium; Simulium bidentatum
denovo63395	0	0	0	0	0	0	0	0	1	1	0	0	Arthropoda; Insecta; Diptera; Chironomidae; Cricotopus; Cricotopus sp. BOLD:AAP3551
denovo63399	0	0	0	0	0	0	0	0	0	0	3	0	Arthropoda; Insecta; Diptera; Limoniidae; Geranomyia; Geranomyia sp. BIOUG25552-A10
denovo63484	0	0	0	0	0	0	0	0	0	3	0	0	Arthropoda; Insecta; Diptera; Tabanidae; Tabanus; Tabanus aurilineatus
denovo63511	0	0	0	0	0	0	0	3	4	20	3	0	Arthropoda; Insecta; Diptera; Sciaridae; NA; Sciaridae sp. BOLD:ACC8042
denovo63528	0	0	0	0	0	0	0	3	0	3	0	0	Arthropoda; Insecta; Ephemeroptera; Ephemerellidae; Drunella; Drunella basalis
denovo63565	0	3	0	0	0	0	0	0	0	0	0	0	Arthropoda; Insecta; Diptera; Simuliidae; Simulium; Simulium bidentatum
denovo63683	0	0	0	0	0	0	0	11	1	0	0	0	Arthropoda; Insecta; Diptera; Sphaeroceridae; Leptocera; Leptocera caenosa
denovo63689	0	0	0	0	31	0	0	0	0	0	0	0	Arthropoda; Insecta; Hemiptera; Lachnidae; Lachnus; Lachnus tropicalis
denovo63700	0	0	6	0	0	0	0	0	0	0	0	0	Arthropoda; Insecta; Diptera; Chironomidae; Neozavrelia; Neozavrelia tamanona
denovo63701	0	0	0	0	0	0	0	2	0	0	0	0	Arthropoda; Insecta; Diptera; Chironomidae; NA; Orthocladiinae sp. BBDEE140-10
denovo63789	0	0	2	0	7	0	0	0	0	0	0	0	Arthropoda; Insecta; Trichoptera; Leptoceridae; Mystacides; Mystacides dentatus
denovo63805	1	218	13	10	105	49	0	665	116	65	11	0	Arthropoda; Insecta; Diptera; Chironomidae; Cricotopus; Cricotopus sp. 1 MEC-2013
denovo64036	0	0	4	0	0	0	0	0	0	0	0	0	Arthropoda; Insecta; Diptera; Chironomidae; Tanytarsus; Tanytarsus sp. ent03
denovo64054	0	0	0	0	0	0	0	0	0	2	0	0	Arthropoda; Insecta; Diptera; Chironomidae; Orthocladius; Orthocladius kanii
denovo64070	0	0	0	0	0	0	0	4	0	0	0	0	Arthropoda; Insecta; Diptera; Empididae; Rhamphomyia; Rhamphomyia sp. JSDIP948-10
denovo64150	0	0	0	0	0	0	3	0	0	0	0	0	Arthropoda; Insecta; Diptera; Simuliidae; Simulium; Simulium tani
denovo64192	0	22	29	18	72	11	0	1	5	0	0	0	Arthropoda; Insecta; Diptera; Chironomidae; Rheopelopia; Rheopelopia joganflava
denovo64302	0	0	0	0	0	0	2	0	0	0	0	0	Arthropoda; Insecta; Diptera; Chironomidae; Microtendipes; Microtendipes tamaogouti
denovo64317	0	0	0	0	0	0	0	1	0	1	0	0	Arthropoda; Insecta; Diptera; Chironomidae; Orthocladius; Orthocladius kanii
denovo64357	0	0	0	0	0	0	0	3	0	0	0	0	Arthropoda; Insecta; Diptera; Chironomidae; Cricotopus; Cricotopus sp. 1 MEC-2013
denovo64382	0	0	0	0	4	0	0	0	0	4	0	0	Arthropoda; Insecta; Diptera; Chironomidae; Synorthocladius; Synorthocladius tamaparvulus
denovo64447	0	0	0	0	0	0	0	0	0	2	0	0	Arthropoda; Insecta; Ephemeroptera; Ephemerellidae; Drunella; Drunella basalis
denovo64464	34	0	0	0	0	0	0	5	0	0	23	0	Arthropoda; Insecta; Hemiptera; Pemphigidae; Paracolopha; Paracolopha morrisoni
denovo64537	0	0	0	0	0	0	0	0	0	2	0	0	Arthropoda; Insecta; Diptera; Sphaeroceridae; NA; Sphaeroceridae sp. BOLD:ACI6067
denovo64582	0	0	0	2	0	1	0	2	0	5	2	0	Arthropoda; Insecta; Diptera; Simuliidae; Simulium; Simulium bidentatum
denovo64586	0	0	0	0	0	0	0	0	0	3	0	0	Arthropoda; Insecta; Diptera; Chironomidae; NA; Orthocladiinae sp. BOLD:AAB2640
denovo64601	0	46	0	2	0	0	0	0	0	0	0	0	Arthropoda; Insecta; Diptera; Chironomidae; Cardiocladius; Cardiocladius fuscus
denovo64636	0	0	0	0	0	0	0	2	0	0	0	0	Arthropoda; Insecta; Diptera; Drosophilidae; Leucophenga; Leucophenga fuscipedes
denovo64653	0	3	0	0	3	0	2	4	0	3	0	0	Arthropoda; Insecta; Diptera; Culicidae; Culex; Culex torrentium
denovo64749	0	0	0	3	0	0	0	0	0	0	0	0	Arthropoda; Insecta; Diptera; Simuliidae; Simulium; Simulium bidentatum
denovo64762	0	1	0	0	3	0	0	0	0	2	0	0	Arthropoda; Insecta; Diptera; Chironomidae; NA; Chironomidae sp. BIOUG23921-F03
denovo64795	0	0	0	0	0	0	0	0	0	1	1	0	Arthropoda; Insecta; Diptera; Chironomidae; Orthocladius; Orthocladius kanii
denovo64932	0	3	3	5	3	0	0	0	14	0	2	0	Arthropoda; Insecta; Trichoptera; Stenopsychidae; Stenopsyche; Stenopsyche marmorata
denovo65007	0	0	0	0	0	0	0	0	0	3	0	0	Arthropoda; Insecta; Diptera; Chironomidae; Orthocladius; Orthocladius kanii
denovo65071	0	0	0	0	0	0	0	0	1	2	1	0	Arthropoda; Insecta; Ephemeroptera; Baetidae; Baetis; Baetis sp. MK-2015d
denovo65073	0	0	0	0	0	0	0	4	0	2	0	0	Arthropoda; Insecta; Diptera; Chironomidae; Synorthocladius; Synorthocladius tamaparvulus
denovo65116	0	0	0	0	0	0	0	2	0	8	0	0	Arthropoda; Insecta; Diptera; Chironomidae; Orthocladius; Orthocladius sp. BOLD-2016
denovo65135	0	1	0	0	2	0	0	13	0	0	4	0	Arthropoda; Insecta; Trichoptera; Hydropsychidae; Hydropsyche; Hydropsyche philippinensis
denovo65184	0	1	0	5	2	0	0	0	1	5	2	0	Arthropoda; Insecta; Diptera; Simuliidae; Simulium; Simulium bidentatum
denovo65275	0	0	74	13	0	0	0	0	5	0	0	0	Arthropoda; Insecta; Diptera; Chironomidae; Potthastia; Potthastia montium
denovo65319	0	2	0	0	0	0	0	0	0	0	0	0	Arthropoda; Insecta; Diptera; Simuliidae; Simulium; Simulium bidentatum
denovo65345	0	0	0	0	0	0	0	5	0	11	1	0	Arthropoda; Insecta; Diptera; Chironomidae; Cricotopus; Cricotopus metatibialis
denovo65381	0	0	0	1	0	0	0	2	0	0	0	0	Arthropoda; Insecta; Diptera; Simuliidae; Simulium; Simulium bidentatum
denovo65606	0	6	1	6	16	3	0	4	0	23	2	0	Arthropoda; Insecta; Diptera; Chironomidae; Synorthocladius; Synorthocladius tamaparvulus
denovo65709	0	0	0	0	0	0	0	1	0	1	0	0	Arthropoda; Insecta; Diptera; Empididae; Empis; Empis poplitea
denovo65765	0	0	0	0	0	0	0	2	0	0	0	0	Arthropoda; Insecta; Diptera; NA; NA; Diptera sp. BOLD:ACD9324
denovo65799	0	0	0	0	0	0	0	0	0	1	0	1	Arthropoda; Insecta; Diptera; Chironomidae; Orthocladius; Orthocladius kanii
denovo65814	1	0	0	0	0	0	1	1	0	3	0	0	Arthropoda; Insecta; Trichoptera; Glossosomatidae; Glossosoma; Glossosoma ussuricum
denovo65819	0	0	0	0	0	0	0	2	0	0	0	0	Arthropoda; Insecta; Diptera; Chironomidae; Cricotopus; Cricotopus sp. BOLD:AAA5299
denovo65901	0	5	37	22	1	0	3	87	54	207	17	3	Arthropoda; Insecta; Ephemeroptera; Baetidae; Baetis; Baetis sp. MK-2015d
denovo65977	10	0	2	0	0	0	0	0	0	0	0	0	Arthropoda; Insecta; Diptera; Chironomidae; Polypedilum; Polypedilum unifascium
denovo66104	0	0	0	0	0	0	0	25	0	0	0	0	Arthropoda; Insecta; Diptera; Empididae; Rhamphomyia; Rhamphomyia sp. JSDIP948-10
denovo66112	0	0	0	0	0	3	0	36	17	468	37	0	Arthropoda; Insecta; Diptera; Chironomidae; Cricotopus; Cricotopus metatibialis
denovo66114	0	0	0	13	0	0	0	0	0	0	0	0	Arthropoda; Insecta; Diptera; Calliphoridae; Chrysomya; Chrysomya megacephala
denovo66135	0	0	0	0	0	0	5	0	0	0	0	0	Arthropoda; Insecta; Diptera; Chironomidae; Hydrobaenus; Hydrobaenus golovinensis
denovo66169	0	0	0	0	0	0	0	0	0	3	0	0	Arthropoda; Insecta; Diptera; Chironomidae; NA; Orthocladiinae sp. BOLD:AAB2640
denovo66208	0	2	1	1	0	2	0	1	0	8	3	0	Arthropoda; Insecta; Diptera; Simuliidae; Simulium; Simulium bidentatum
denovo66230	0	0	0	0	0	0	0	0	0	2	0	0	Arthropoda; Insecta; Diptera; Culicidae; Culex; Culex infantulus
denovo66376	0	0	0	0	0	0	0	1	0	9	0	0	Arthropoda; Insecta; Diptera; Chironomidae; Compterosmittia; Compterosmittia togalimea
denovo66413	0	0	0	0	0	3	0	0	0	0	0	0	Arthropoda; Insecta; Diptera; Chironomidae; Thienemanniella; Thienemanniella flaviscutella
denovo66435	0	0	0	0	0	0	0	2	0	0	0	0	Arthropoda; Insecta; Diptera; Chironomidae; NA; Chironomidae sp. BIOUG22772-C07
denovo66472	0	0	0	0	0	0	0	0	0	2	0	0	Arthropoda; Insecta; Diptera; Simuliidae; Simulium; Simulium bidentatum
denovo66494	0	0	0	0	0	0	0	1	0	0	0	2	Arthropoda; Insecta; Diptera; Chironomidae; NA; Orthocladiinae sp. BOLD:AAB2640
denovo66528	0	11	29	0	0	17	0	0	3	0	5	0	Arthropoda; Insecta; Trichoptera; Hydropsychidae; Cheumatopsyche; Cheumatopsyche sp. OPU_BS_TK2012-24
denovo66550	0	0	31	0	0	7	0	0	341	0	0	0	Arthropoda; Insecta; Coleoptera; Carabidae; Duvalius; Duvalius lespesii
denovo66661	0	0	0	0	0	0	4	0	0	0	0	0	Arthropoda; Insecta; Hemiptera; Aphididae; Phyllaphis; Phyllaphis fagi
denovo66663	0	0	0	0	0	0	9	0	0	0	0	0	Arthropoda; Insecta; Diptera; Chironomidae; Eukiefferiella; Eukiefferiella sp. SK-2011
denovo66683	0	1	0	0	0	0	0	0	0	2	0	0	Arthropoda; Insecta; Diptera; Simuliidae; Simulium; Simulium bidentatum
denovo66766	0	0	10	11	0	0	0	2	0	0	0	0	Arthropoda; Insecta; Coleoptera; Elmidae; Zaitzevia; Zaitzevia sp. BOLD:AAN5764
denovo66769	0	0	192	0	0	266	0	0	23	0	0	0	Arthropoda; Insecta; Diptera; Chironomidae; Tanytarsus; Tanytarsus sp. ent03
denovo66881	0	0	0	0	0	0	0	0	0	2	0	0	Arthropoda; Insecta; Diptera; Chironomidae; Orthocladius; Orthocladius kanii
denovo66958	0	0	0	0	0	0	0	2	0	0	0	0	Arthropoda; Insecta; Diptera; Chironomidae; NA; Chironomidae sp. BOLD:AAP6873
denovo67065	0	0	0	0	0	0	0	2	0	0	0	0	Arthropoda; Insecta; Diptera; Empididae; Rhamphomyia; Rhamphomyia sp. JSDIP948-10
denovo67076	0	0	0	0	0	0	0	0	0	2	0	0	Arthropoda; Insecta; Diptera; Chironomidae; Orthocladius; Orthocladius kanii
denovo67146	0	0	0	0	0	0	0	2	3	0	0	0	Arthropoda; Insecta; Diptera; Chironomidae; Orthocladius; Orthocladius sp. BOLD:AAV5071
denovo67220	0	0	1	0	0	0	0	1	0	0	0	0	Arthropoda; Insecta; Diptera; Tachinidae; Carcelia; Carcelia sp. flavirostrisDHJ10
denovo67223	0	0	0	0	0	13	0	37	0	0	0	0	Arthropoda; Insecta; Diptera; Chironomidae; Glyptotendipes; Glyptotendipes tokunagai
denovo67268	0	0	0	0	0	0	0	2	0	0	0	0	Arthropoda; Insecta; Diptera; Empididae; Rhamphomyia; Rhamphomyia sp. JSDIQ776-10
denovo67306	0	0	0	0	0	0	0	0	0	4	0	0	Arthropoda; Insecta; Diptera; Chironomidae; Diamesa; Diamesa zernyi
denovo67309	2	74	0	0	0	0	0	0	0	0	0	0	Arthropoda; Insecta; Hemiptera; Aphididae; Pleotrichophorus; Pleotrichophorus glandulosus
denovo67310	0	0	0	0	0	0	0	1	0	4	0	0	Arthropoda; Insecta; Diptera; Chironomidae; Orthocladius; Orthocladius kanii
denovo67313	0	2	0	0	0	0	0	0	0	4	0	0	Arthropoda; Insecta; Coleoptera; Carabidae; Amara; Amara convexior
denovo67336	0	0	0	0	0	0	0	0	0	0	2	0	Arthropoda; Insecta; Diptera; Chironomidae; Orthocladius; Orthocladius kanii
denovo67374	0	0	0	0	0	0	0	2	0	4	0	0	Arthropoda; Insecta; Diptera; Chironomidae; Orthocladius; Orthocladius kanii
denovo67452	0	0	0	0	0	0	0	7	0	57	5	1	Arthropoda; Insecta; Diptera; Chironomidae; Cricotopus; Cricotopus bimaculatus
denovo67618	0	0	2	0	0	0	0	0	0	0	0	0	Arthropoda; Insecta; Diptera; Drosophilidae; Apsiphortica; Apsiphortica lini
denovo67733	0	0	0	0	1	0	0	1	1	3	0	0	Arthropoda; Insecta; Diptera; Simuliidae; Simulium; Simulium bidentatum
denovo67747	0	0	0	0	0	0	0	0	0	2	0	0	Arthropoda; Insecta; Ephemeroptera; Ephemerellidae; Drunella; Drunella basalis
denovo67765	0	0	2	0	0	0	0	0	0	0	0	0	Arthropoda; Insecta; Diptera; Chironomidae; Potthastia; Potthastia montium
denovo67770	0	0	0	0	0	0	0	2	0	3	0	0	Arthropoda; Insecta; Diptera; Chironomidae; Orthocladius; Orthocladius kanii
denovo67848	0	0	0	0	0	0	0	0	0	2	0	0	Arthropoda; Insecta; Diptera; Culicidae; Anopheles; Anopheles argyritarsis
denovo67905	0	0	0	0	0	0	0	2	0	0	0	0	Arthropoda; Insecta; Diptera; Culicidae; NA; Culicidae sp. C002-559-7_An
denovo67939	0	0	0	0	0	0	0	0	0	2	0	0	Arthropoda; Insecta; Diptera; Chironomidae; Orthocladius; Orthocladius kanii
denovo67981	0	0	0	1	1	0	0	0	0	0	0	0	Arthropoda; Insecta; Diptera; Drosophilidae; Leucophenga; Leucophenga sp. 10 HWC-2015
denovo68063	0	0	0	0	0	0	0	1	0	2	0	0	Arthropoda; Insecta; Ephemeroptera; Ephemerellidae; Drunella; Drunella basalis
denovo68078	0	0	0	0	0	0	0	0	0	2	0	0	Arthropoda; Insecta; Ephemeroptera; Ephemerellidae; Drunella; Drunella basalis
denovo68103	0	0	0	0	0	0	0	0	0	11	0	1	Arthropoda; Insecta; Ephemeroptera; Baetidae; Baetis; Baetis sp. MK-2015a
denovo68127	0	0	0	1	0	0	0	0	0	1	0	0	Arthropoda; Insecta; Ephemeroptera; Baetidae; Baetis; Baetis sp. MK-2015d
denovo68294	0	2	0	0	0	0	0	0	0	0	0	0	Arthropoda; Insecta; Diptera; Muscidae; Spilogona; Spilogona pacifica
denovo68306	0	1	0	0	0	0	0	5	0	2	0	0	Arthropoda; Insecta; Diptera; Chironomidae; Corynoneura; Corynoneura sp. BOLD:AAI5884
denovo68313	0	0	2	1	4	0	0	0	0	0	0	0	Arthropoda; Insecta; Diptera; Chironomidae; Rheopelopia; Rheopelopia joganflava
denovo68322	0	0	0	0	0	0	2	0	0	0	0	0	Arthropoda; Insecta; Trichoptera; Lepidostomatidae; Lepidostoma; Lepidostoma satoi
denovo68334	0	0	0	0	0	0	4	0	0	0	0	0	Arthropoda; Insecta; Diptera; Empididae; Macrostomus; Macrostomus sp. 8 BKC-2015
denovo68478	0	0	0	0	0	0	0	2	0	0	0	0	Arthropoda; Insecta; Diptera; Chironomidae; Neozavrelia; Neozavrelia tamanona
denovo68589	0	0	0	0	0	0	0	2	0	0	0	0	Arthropoda; Insecta; Diptera; Sphaeroceridae; Rachispoda; Rachispoda sp. BOLD-2016
denovo68611	0	0	0	0	0	0	0	0	0	2	0	0	Arthropoda; Insecta; Diptera; Chironomidae; Orthocladius; Orthocladius kanii
denovo68754	0	0	0	0	0	0	0	13	2	0	1	0	Arthropoda; Insecta; Diptera; Chironomidae; Bryophaenocladius; Bryophaenocladius subvernalis
denovo68759	0	0	2	0	0	0	0	0	0	11	0	0	Arthropoda; Insecta; Diptera; Chironomidae; NA; Orthocladiinae sp. BOLD-2016
denovo68782	0	1	0	0	0	0	0	0	0	0	1	0	Arthropoda; Insecta; Diptera; Simuliidae; Simulium; Simulium bidentatum
denovo68863	0	1	0	0	0	0	0	0	0	0	1	0	Arthropoda; Insecta; Diptera; Simuliidae; Simulium; Simulium bidentatum
denovo68884	0	0	0	0	0	0	12	0	0	0	0	0	Arthropoda; Insecta; Diptera; Chironomidae; Limnophyes; Limnophyes pentaplastus
denovo68902	8	0	0	0	1	0	4	1	0	2	0	0	Arthropoda; Insecta; Trichoptera; Glossosomatidae; Glossosoma; Glossosoma ussuricum
denovo68927	0	0	2	0	0	0	0	0	0	0	0	0	Arthropoda; Insecta; Diptera; Chironomidae; Tanytarsus; Tanytarsus oyamai
denovo68944	0	2	0	0	0	0	0	0	0	0	0	0	Arthropoda; Insecta; Diptera; Chironomidae; NA; Orthocladiinae sp. BIOUG25621-D01
denovo68955	0	0	23	0	0	3	0	0	0	0	0	0	Arthropoda; Insecta; Diptera; Chironomidae; Tanytarsus; Tanytarsus sp. ent03
denovo68991	0	0	0	0	0	0	0	8	0	0	0	0	Arthropoda; Insecta; Diptera; Chironomidae; Neozavrelia; Neozavrelia tamanona
denovo69001	0	3	0	1	0	0	0	19	1	1	0	0	Arthropoda; Insecta; Diptera; Chironomidae; Neozavrelia; Neozavrelia tamanona
denovo69037	0	0	2	11	1	1	0	0	1	2	0	0	Arthropoda; Insecta; Diptera; Simuliidae; Simulium; Simulium bidentatum
denovo69148	0	0	10	0	0	0	0	1	3	3	0	0	Arthropoda; Insecta; Diptera; Chironomidae; Paratrichocladius; Paratrichocladius tamaater
denovo69158	0	0	0	0	0	0	0	3	0	3	0	0	Arthropoda; Insecta; Diptera; Chironomidae; NA; Orthocladiinae sp. BOLD:AAB2641
denovo69203	0	0	0	0	0	0	0	11	0	0	0	0	Arthropoda; Insecta; Diptera; Chironomidae; Cricotopus; Cricotopus sp. 1 MEC-2013
denovo69208	0	0	0	0	0	0	0	4	2	0	0	1	Arthropoda; Insecta; Diptera; Chironomidae; Stictochironomus; Stictochironomus sinsauensis
denovo69213	0	0	0	0	0	0	0	3	0	31	0	0	Arthropoda; Insecta; Diptera; Chironomidae; Orthocladius; Orthocladius kanii
denovo69330	0	0	0	0	0	0	0	0	0	3	0	0	Arthropoda; Insecta; Diptera; Drosophilidae; Zygothrica; Zygothrica vittimaculosa
denovo69400	0	0	47	0	0	0	0	0	2	0	0	0	Arthropoda; Insecta; Diptera; Chironomidae; Polypedilum; Polypedilum japonicum
denovo69443	0	0	0	0	0	0	2	1	0	0	0	0	Arthropoda; Insecta; Plecoptera; Nemouridae; Amphinemura; Amphinemura decemseta
denovo69446	0	0	46	9	92	3	1	14	137	78	3	4	Arthropoda; Insecta; Diptera; Chironomidae; Tanytarsus; Tanytarsus tamaundecimus
denovo69459	0	0	0	0	5	0	0	0	0	0	0	0	Arthropoda; Insecta; Plecoptera; Gripopterygidae; Zelandobius; Zelandobius macburneyi
denovo69528	0	0	1	1	2	2	0	3	3	12	1	0	Arthropoda; Insecta; Diptera; Simuliidae; Simulium; Simulium bidentatum
denovo69594	0	0	3	0	0	0	0	0	0	0	0	0	Arthropoda; Insecta; Diptera; Chironomidae; NA; Chironomidae sp. 3 SK-2011
denovo69612	0	1	0	0	0	1	0	0	0	3	0	0	Arthropoda; Insecta; Diptera; Simuliidae; Simulium; Simulium bidentatum
denovo69616	0	0	0	0	0	0	2	0	0	0	0	0	Arthropoda; Insecta; Ephemeroptera; Ephemerellidae; Ephemerella; Ephemerella atagosana
denovo69764	0	0	0	0	0	1	0	0	0	3	0	0	Arthropoda; Insecta; Diptera; Simuliidae; Simulium; Simulium bidentatum
denovo69852	0	0	0	0	0	0	0	0	0	5	0	0	Arthropoda; Insecta; Diptera; Chironomidae; NA; Orthocladiinae sp. BOLD:AAB2640
denovo69922	0	0	0	0	13	0	0	0	0	0	0	0	Arthropoda; Insecta; Trichoptera; Calamoceratidae; Anisocentropus; Anisocentropus pallidus
denovo69978	3	1	0	0	3	0	1	0	0	0	0	0	Arthropoda; Insecta; Trichoptera; Lepidostomatidae; Lepidostoma; Lepidostoma sp. XZ TW1
denovo69984	13	0	0	0	0	0	1	0	0	0	0	0	Arthropoda; Insecta; Trichoptera; Lepidostomatidae; Lepidostoma; Lepidostoma jewetti
denovo70034	0	0	0	0	0	0	10	0	0	0	0	0	Arthropoda; Insecta; Ephemeroptera; Leptophlebiidae; Paraleptophlebia; Paraleptophlebia japonica
denovo70043	0	0	0	0	0	0	0	15	18	10	1	0	Arthropoda; Insecta; Diptera; Psilidae; NA; Psilidae sp. 08BBDIP-2218
denovo70248	0	1	4	9	24	4	0	12	8	100	16	0	Arthropoda; Insecta; Diptera; Simuliidae; Simulium; Simulium bidentatum
denovo70291	0	0	0	0	0	0	0	0	0	3	0	0	Arthropoda; Insecta; Diptera; Lonchaeidae; Chaetolonchaea; Chaetolonchaea pallipennis
denovo70372	0	1	2	0	0	0	0	0	0	0	0	0	Arthropoda; Insecta; Diptera; Chironomidae; Cricotopus; Cricotopus trifascia
denovo70485	0	540	9	57	1	0	0	10	25	716	42	0	Arthropoda; Insecta; Ephemeroptera; Baetidae; Cloeon; Cloeon dipterum
denovo70494	0	0	0	0	0	0	0	2	0	1	0	0	Arthropoda; Insecta; Diptera; Chironomidae; Corynoneura; Corynoneura sp. BOLD:AAI5884
denovo70592	0	0	0	0	0	0	0	9	0	0	0	0	Arthropoda; Insecta; Diptera; Empididae; Lamprempis; Lamprempis sp. 6 BKC-2015
denovo70608	0	0	0	0	0	0	0	4	0	5	0	0	Arthropoda; Insecta; Diptera; Chironomidae; Cricotopus; Cricotopus metatibialis
denovo70652	0	0	0	0	0	0	0	1	0	3	1	0	Arthropoda; Insecta; Ephemeroptera; Ephemerellidae; Drunella; Drunella basalis
denovo70667	0	0	0	0	0	0	0	7	0	0	0	0	Arthropoda; Insecta; Diptera; Chironomidae; NA; Chironomidae sp. BIOUG20486-B01
denovo70693	0	2	2	0	2	0	0	0	0	3	1	0	Arthropoda; Insecta; Diptera; Chironomidae; Synorthocladius; Synorthocladius tamaparvulus
denovo70726	0	0	2	0	0	0	0	0	0	0	0	0	Arthropoda; Insecta; Diptera; Chironomidae; Neozavrelia; Neozavrelia tamanona
denovo70740	0	0	7	0	0	0	0	0	0	0	0	0	Arthropoda; Insecta; Diptera; Chironomidae; Cricotopus; Cricotopus triannulatus
denovo70783	70	0	0	0	0	0	0	0	0	0	0	0	Arthropoda; Insecta; Hemiptera; Acanthosomatidae; Acanthosoma; Acanthosoma labiduroides
denovo70813	0	0	0	0	0	0	0	1	0	4	0	0	Arthropoda; Insecta; Diptera; Chironomidae; Orthocladius; Orthocladius kanii
denovo70886	0	0	0	0	0	2	0	1	0	0	0	0	Arthropoda; Insecta; Diptera; Chironomidae; Corynoneura; Corynoneura sp. BOLD-2016
denovo70947	0	0	0	0	0	0	0	0	0	4	0	0	Arthropoda; Insecta; Diptera; Simuliidae; Simulium; Simulium bidentatum
denovo70984	0	0	0	0	0	0	0	2	0	0	0	0	Arthropoda; Insecta; Diptera; Mycetophilidae; Neuratelia; Neuratelia jabalmoussae
denovo71078	0	0	0	0	0	0	0	0	0	2	0	0	Arthropoda; Insecta; Diptera; Drosophilidae; Leucophenga; Leucophenga nigrinervis
denovo71103	0	0	0	0	0	0	0	2	0	0	0	0	Arthropoda; Insecta; Diptera; Chironomidae; Labrundinia; Labrundinia sp. 15FLS
denovo71188	0	0	1	0	0	0	0	0	1	0	0	0	Arthropoda; Insecta; Diptera; Chironomidae; Tanytarsus; Tanytarsus tamaundecimus
denovo71211	0	0	0	0	2	0	0	0	0	0	0	0	Arthropoda; Insecta; Diptera; Chironomidae; Cardiocladius; Cardiocladius fuscus
denovo71247	0	0	1	0	0	0	0	0	1	0	0	0	Arthropoda; Insecta; Ephemeroptera; Baetidae; Tenuibaetis; Tenuibaetis flexifemora
denovo71323	0	0	3	0	0	0	0	0	0	2	0	0	Arthropoda; Insecta; Diptera; Culicidae; Anopheles; Anopheles sinensis
denovo71326	0	0	1	0	0	0	0	0	0	1	0	0	Arthropoda; Insecta; Ephemeroptera; Baetidae; Tenuibaetis; Tenuibaetis flexifemora
denovo71505	0	0	0	0	0	0	3	0	0	0	0	0	Arthropoda; Insecta; Diptera; Chironomidae; Tvetenia; Tvetenia tamaflava
denovo71613	0	0	0	0	0	0	0	13	0	0	0	0	Arthropoda; Insecta; Diptera; Empididae; Rhamphomyia; Rhamphomyia sp. JSDIP948-10
denovo71616	0	0	1	0	11	0	0	0	1	2	3	0	Arthropoda; Insecta; Diptera; Chironomidae; Tvetenia; Tvetenia tamaflava
denovo71643	0	0	10	0	0	0	0	0	0	0	0	0	Arthropoda; Insecta; Coleoptera; Coccinellidae; Propylea; Propylea japonica
denovo71689	0	0	0	0	0	0	0	0	0	3	0	0	Arthropoda; Insecta; Diptera; Chironomidae; Orthocladius; Orthocladius kanii
denovo71695	0	0	0	0	1	0	0	1	0	0	0	0	Arthropoda; Insecta; Diptera; Simuliidae; Simulium; Simulium bidentatum
denovo71702	0	0	2	0	0	0	0	0	0	0	0	0	Arthropoda; Insecta; Diptera; Simuliidae; Simulium; Simulium bidentatum
denovo71705	0	0	0	0	0	0	0	2	0	0	0	0	Arthropoda; Insecta; Diptera; Chironomidae; NA; Tanypodinae sp. BIOUG20953-H09
denovo71769	0	0	0	0	2	0	0	0	0	0	0	0	Arthropoda; Insecta; Diptera; Simuliidae; Simulium; Simulium bidentatum
denovo71774	0	0	243	4	0	0	0	14	8	29	19	1	Arthropoda; Insecta; Diptera; Dolichopodidae; NA; Dolichopodidae sp. BIOUG24395-A01
denovo71776	0	79	9	33	31	10	0	16	26	176	51	0	Arthropoda; Insecta; Diptera; Simuliidae; Simulium; Simulium bidentatum
denovo71778	0	0	0	0	0	0	0	2	0	1	0	0	Arthropoda; Insecta; Ephemeroptera; Ephemerellidae; Drunella; Drunella basalis
denovo71901	0	3	4	2	0	0	0	64	0	0	0	0	Arthropoda; Insecta; Diptera; Chironomidae; Neozavrelia; Neozavrelia tamanona
denovo71944	0	0	0	0	0	0	0	2	0	0	0	0	Arthropoda; Insecta; Diptera; Simuliidae; Simulium; Simulium bidentatum
denovo72111	0	0	0	0	0	0	0	4	0	1	1	0	Arthropoda; Insecta; Diptera; NA; NA; Diptera sp. BOLD:ACD9324
denovo72123	0	0	0	0	12	0	0	0	0	0	0	0	Arthropoda; Insecta; Diptera; Chironomidae; Microtendipes; Microtendipes tamaogouti
denovo72138	0	0	0	0	0	2	0	0	0	1	0	0	Arthropoda; Insecta; Diptera; Chironomidae; Cricotopus; Cricotopus sp. 1 MEC-2013
denovo72158	0	0	0	0	0	0	0	0	0	0	2	0	Arthropoda; Insecta; Coleoptera; Staphylinidae; NA; Staphylinidae sp. sc_03550
denovo72175	0	2	0	0	0	0	0	0	0	0	0	0	Arthropoda; Insecta; Diptera; Chironomidae; Tanytarsus; Tanytarsus takahashii
denovo72221	0	0	0	0	0	0	2	0	0	0	0	0	Arthropoda; Insecta; Diptera; Chironomidae; Microtendipes; Microtendipes tamaogouti
denovo72230	0	0	0	0	0	0	0	1	2	0	0	0	Arthropoda; Insecta; Diptera; Chironomidae; Neozavrelia; Neozavrelia tamanona
denovo72252	0	0	0	0	1	0	0	1	2	7	0	0	Arthropoda; Insecta; Diptera; Simuliidae; Simulium; Simulium bidentatum
denovo72279	0	0	1	0	1	0	0	0	0	1	0	0	Arthropoda; Insecta; Diptera; Simuliidae; Simulium; Simulium bidentatum
denovo72294	0	0	0	0	0	0	0	2	0	5	0	0	Arthropoda; Insecta; Diptera; Chironomidae; Orthocladius; Orthocladius kanii
denovo72335	0	0	0	0	0	0	0	0	0	2	1	0	Arthropoda; Insecta; Ephemeroptera; Ephemerellidae; Drunella; Drunella basalis
denovo72349	0	0	0	0	0	0	1	2	0	14	1	0	Arthropoda; Insecta; Diptera; Chironomidae; Orthocladius; Orthocladius kanii
denovo72484	0	0	0	0	0	0	0	0	3	0	0	0	Arthropoda; Insecta; Diptera; Chironomidae; Cricotopus; Cricotopus sp. 21ES
denovo72566	0	0	0	0	0	0	0	0	0	4	0	0	Arthropoda; Insecta; Diptera; Chironomidae; Orthocladius; Orthocladius kanii
denovo72609	0	0	0	0	0	0	0	0	1	0	2	0	Arthropoda; Insecta; Diptera; Chironomidae; NA; Orthocladiinae sp. BOLD:AAB2640
denovo72631	0	0	0	0	0	0	0	3	0	1	0	0	Arthropoda; Insecta; Ephemeroptera; Ephemerellidae; Drunella; Drunella basalis
denovo72640	2	0	0	0	0	0	1	0	0	0	0	0	Arthropoda; Insecta; Diptera; Chironomidae; Paraphaenocladius; Paraphaenocladius sp. BOLD-2016
denovo72661	0	0	0	0	0	0	0	1	1	6	0	0	Arthropoda; Insecta; Ephemeroptera; Ephemerellidae; Drunella; Drunella basalis
denovo72834	0	0	0	0	0	0	0	5	0	0	0	0	Arthropoda; Insecta; Diptera; Chironomidae; Orthocladius; Orthocladius kanii
denovo72909	0	0	0	0	0	0	0	2	0	0	0	0	Arthropoda; Insecta; Diptera; Simuliidae; Simulium; Simulium bidentatum
denovo72910	0	0	0	0	0	0	0	0	3	0	0	0	Arthropoda; Insecta; Ephemeroptera; Baetidae; Baetis; Baetis sp. MK-2015d
denovo72976	0	0	0	0	0	0	1	1	0	0	0	0	Arthropoda; Insecta; Diptera; Simuliidae; Simulium; Simulium tani
denovo73032	0	0	0	0	0	6	0	0	0	0	0	0	Arthropoda; Insecta; Diptera; Chironomidae; Tanytarsus; Tanytarsus simantoteuus
denovo73064	0	0	0	0	1	0	1	0	0	0	0	0	Arthropoda; Insecta; Ephemeroptera; Leptophlebiidae; Paraleptophlebia; Paraleptophlebia westoni
denovo73112	0	7	4	0	16	2	0	0	6	6	0	0	Arthropoda; Insecta; Diptera; Chironomidae; Tvetenia; Tvetenia tamaflava
denovo73142	0	0	0	0	0	2	0	0	0	0	0	0	Arthropoda; Insecta; Ephemeroptera; Baetidae; Tenuibaetis; Tenuibaetis flexifemora
denovo73450	0	5	0	0	0	0	0	0	0	0	0	0	Arthropoda; Insecta; Diptera; Simuliidae; Simulium; Simulium bidentatum
denovo73520	8	0	0	0	54	0	51	0	0	0	0	0	Arthropoda; Insecta; Ephemeroptera; Leptophlebiidae; Paraleptophlebia; Paraleptophlebia westoni
denovo73568	0	19	3	57	3	0	0	22	0	0	0	0	Arthropoda; Insecta; Diptera; Chironomidae; Eukiefferiella; Eukiefferiella chuzeoctava
denovo73582	0	0	0	0	5	0	0	1	0	0	0	0	Arthropoda; Insecta; Diptera; Limoniidae; NA; Limoniidae sp. BOLD-2016
denovo73586	0	0	0	0	0	0	0	0	2	0	0	0	Arthropoda; Insecta; Diptera; Simuliidae; Simulium; Simulium bidentatum
denovo73607	0	0	0	0	0	0	0	0	0	3	0	0	Arthropoda; Insecta; Diptera; Chironomidae; Orthocladius; Orthocladius sp. BOLD:AAB2641
denovo73689	0	0	0	0	0	0	2	0	0	0	0	0	Arthropoda; Insecta; Diptera; Ceratopogonidae; Atrichopogon; Atrichopogon levis
denovo73832	0	6	2	5	1	0	0	0	0	1	0	0	Arthropoda; Insecta; Ephemeroptera; Baetidae; Baetiella; Baetiella japonica
denovo73939	0	0	0	0	0	0	0	1	0	0	1	0	Arthropoda; Insecta; Diptera; Simuliidae; Simulium; Simulium bidentatum
denovo73978	0	0	0	0	0	0	0	2	1	9	3	0	Arthropoda; Insecta; Diptera; Chironomidae; Orthocladius; Orthocladius kanii
denovo74060	0	0	0	9	0	0	0	0	0	0	0	0	Arthropoda; Insecta; Coleoptera; Elmidae; Ordobrevia; Ordobrevia nubifera
denovo74090	0	0	0	0	0	0	0	0	0	9	0	0	Arthropoda; Insecta; Diptera; Culicidae; Anopheles; Anopheles albitarsis H YML-2012
denovo74114	0	0	16	0	0	20	0	0	0	0	0	0	Arthropoda; Insecta; Diptera; Chironomidae; Polypedilum; Polypedilum scalaenum
denovo74179	0	21	0	23	16	0	1	0	0	0	0	0	Arthropoda; Insecta; Trichoptera; Glossosomatidae; Glossosoma; Glossosoma altaicum
denovo74258	0	0	0	0	0	0	0	1	0	3	0	0	Arthropoda; Insecta; Diptera; Chironomidae; Orthocladius; Orthocladius kanii
denovo74276	0	1	0	0	0	0	0	0	0	1	0	0	Arthropoda; Insecta; Ephemeroptera; Baetidae; Baetiella; Baetiella japonica
denovo74323	0	0	0	0	0	0	3	4	1	15	0	0	Arthropoda; Insecta; Diptera; Chironomidae; Gymnometriocnemus; Gymnometriocnemus brumalis
denovo74345	0	0	0	0	0	0	0	0	0	2	0	0	Arthropoda; Insecta; Ephemeroptera; Ephemerellidae; Drunella; Drunella basalis
denovo74426	0	0	0	0	0	0	0	0	0	2	0	0	Arthropoda; Insecta; Diptera; Chironomidae; Procladius; Procladius denticulatus
denovo74537	0	0	0	0	0	0	0	0	1	5	0	0	Arthropoda; Insecta; Diptera; Simuliidae; Simulium; Simulium bidentatum
denovo74552	0	0	0	0	0	0	0	5	0	0	0	0	Arthropoda; Insecta; Diptera; Chironomidae; Cricotopus; Cricotopus bimaculatus
denovo74611	0	0	0	0	0	0	0	0	1	2	0	0	Arthropoda; Insecta; Ephemeroptera; Ephemerellidae; Drunella; Drunella basalis
denovo74626	0	0	0	0	0	0	0	0	1	1	0	0	Arthropoda; Insecta; Diptera; Simuliidae; Simulium; Simulium bidentatum
denovo74634	0	0	0	0	9	0	0	0	2	0	0	0	Arthropoda; Insecta; Diptera; Chironomidae; Polypedilum; Polypedilum tamagohanum
denovo74646	0	0	0	0	0	0	0	0	0	2	0	0	Arthropoda; Insecta; Diptera; Simuliidae; Simulium; Simulium bidentatum
denovo74678	0	0	0	0	0	0	0	0	0	8	0	0	Arthropoda; Insecta; Diptera; Chironomidae; Orthocladius; Orthocladius kanii
denovo74737	0	0	0	0	0	0	0	1	0	0	1	0	Arthropoda; Insecta; Diptera; Chironomidae; Orthocladius; Orthocladius kanii
denovo74781	0	0	0	0	0	0	0	2	0	1	0	0	Arthropoda; Insecta; Diptera; Chironomidae; Orthocladius; Orthocladius kanii
denovo74818	0	0	0	0	0	0	0	2	0	0	0	0	Arthropoda; Insecta; Diptera; Simuliidae; Simulium; Simulium bidentatum
denovo74829	0	0	1	0	0	0	0	1	0	0	0	0	Arthropoda; Insecta; Diptera; Chironomidae; Neozavrelia; Neozavrelia tamanona
denovo74832	0	0	0	0	0	0	0	0	0	2	0	0	Arthropoda; Insecta; Diptera; Chironomidae; Orthocladius; Orthocladius kanii
denovo74887	0	2	1	0	0	1	0	0	0	0	0	0	Arthropoda; Insecta; Diptera; Chironomidae; Parametriocnemus; Parametriocnemus sp. BOLD:AAN2572
denovo74895	0	0	2	0	0	0	0	0	0	0	0	0	Arthropoda; Insecta; Diptera; Chironomidae; Thienemanniella; Thienemanniella flaviscutella
denovo74921	0	0	1	0	0	0	0	4	0	0	0	0	Arthropoda; Insecta; Diptera; Chironomidae; Neozavrelia; Neozavrelia tamanona
denovo74936	0	0	0	0	0	0	0	0	0	2	0	0	Arthropoda; Insecta; Diptera; Chironomidae; Orthocladius; Orthocladius sp. BOLD-2016
denovo75035	0	0	0	0	0	0	0	2	0	1	0	0	Arthropoda; Insecta; Coleoptera; Carabidae; Nebria; Nebria spatulata
denovo75068	0	2	0	0	0	0	0	1	0	0	0	0	Arthropoda; Insecta; Diptera; Chironomidae; Neozavrelia; Neozavrelia tamanona
denovo75104	0	0	0	0	0	0	0	0	0	3	0	0	Arthropoda; Insecta; Diptera; Chironomidae; Cricotopus; Cricotopus metatibialis
denovo75134	34	0	0	0	0	0	17	0	2	0	0	0	Arthropoda; Insecta; Ephemeroptera; Leptophlebiidae; Paraleptophlebia; Paraleptophlebia japonica
denovo75136	0	0	0	0	0	4	0	2	0	0	0	0	Arthropoda; Insecta; Trichoptera; Hydropsychidae; Cheumatopsyche; Cheumatopsyche sp. OPU_BS_TK2012-12
denovo75143	0	0	2	0	0	0	0	0	0	0	0	0	Arthropoda; Insecta; Hemiptera; Pemphigidae; Eriosoma; Eriosoma yangi
denovo75162	0	0	0	0	0	0	0	0	1	1	0	0	Arthropoda; Insecta; Diptera; Chironomidae; NA; Orthocladiinae sp. DARC084-10
denovo75183	0	0	0	0	0	0	0	8	0	0	0	0	Arthropoda; Insecta; Diptera; Empididae; Rhamphomyia; Rhamphomyia sp. JSDIP948-10
denovo75222	21	0	0	0	0	0	14	0	6	0	0	0	Arthropoda; Insecta; Diptera; Simuliidae; Simulium; Simulium grossifilum
denovo75283	0	0	0	0	0	0	0	18	0	0	0	0	Arthropoda; Insecta; Diptera; Empididae; Rhamphomyia; Rhamphomyia sp. JSDIP948-10
denovo75372	0	0	0	0	0	0	0	0	0	2	0	0	Arthropoda; Insecta; Diptera; Chironomidae; Cricotopus; Cricotopus sp. NZeP20
denovo75434	41	241	0	51	0	0	0	0	4	0	0	0	Arthropoda; Insecta; Diptera; Chironomidae; Cladotanytarsus; Cladotanytarsus vanderwulpi
denovo75527	0	12	1	0	0	0	0	1	0	0	7	0	Arthropoda; Insecta; Diptera; Simuliidae; Simulium; Simulium bidentatum
denovo75577	0	0	2	0	0	0	0	0	0	0	0	0	Arthropoda; Insecta; Diptera; Chironomidae; Polypedilum; Polypedilum japonicum
denovo75684	0	0	0	0	0	0	13	3	0	3	0	0	Arthropoda; Insecta; Plecoptera; Perlodidae; Besdolus; Besdolus ravizzarum
denovo75722	0	0	0	0	0	0	0	0	0	2	1	0	Arthropoda; Insecta; Diptera; Chironomidae; Cricotopus; Cricotopus bimaculatus
denovo75808	0	0	0	0	0	0	6	0	0	0	0	0	Arthropoda; Insecta; Diptera; Bombyliidae; NA; Bombyliidae sp. BOLD-2016
denovo75841	0	0	0	0	0	22	0	0	0	0	0	0	Arthropoda; Insecta; Diptera; Muscidae; Hydrotaea; Hydrotaea armipes
denovo75912	0	0	0	0	0	0	0	1	0	2	0	0	Arthropoda; Insecta; Diptera; Chironomidae; Parametriocnemus; Parametriocnemus sp. BIOUG25498-G04
denovo75932	4	0	0	0	0	0	0	0	0	0	0	0	Arthropoda; Insecta; Diptera; Chironomidae; NA; Chironomidae sp. BIOUG20749-B02
denovo75954	0	5	1	0	0	0	0	0	0	0	0	0	Arthropoda; Insecta; Ephemeroptera; Baetidae; Baetiella; Baetiella japonica
denovo75964	0	2	0	0	0	0	0	0	0	0	0	0	Arthropoda; Insecta; Diptera; Chironomidae; Gymnometriocnemus; Gymnometriocnemus sp. BOLD-2016
denovo76020	0	0	0	0	0	0	0	2	0	0	3	0	Arthropoda; Insecta; Diptera; Chironomidae; Orthocladius; Orthocladius kanii
denovo76068	0	0	0	0	1	0	0	0	1	0	0	0	Arthropoda; Insecta; Ephemeroptera; Baetidae; Baetiella; Baetiella japonica
denovo76140	0	0	0	0	0	0	0	0	3	0	0	0	Arthropoda; Insecta; Coleoptera; Carabidae; Duvalius; Duvalius lespesii
denovo76196	0	0	0	31	0	0	0	0	0	0	0	0	Arthropoda; Insecta; Diptera; Chironomidae; Polypedilum; Polypedilum hiroshimaense
denovo76305	0	0	3	0	0	1	0	0	0	3	0	0	Arthropoda; Insecta; Diptera; Chironomidae; NA; Orthocladiinae sp. BOLD-2016
denovo76314	0	0	0	0	0	0	0	0	0	2	0	0	Arthropoda; Insecta; Diptera; Chironomidae; Orthocladius; Orthocladius kanii
denovo76327	0	0	0	0	0	0	0	0	0	5	0	0	Arthropoda; Insecta; Diptera; Chironomidae; Orthocladius; Orthocladius kanii
denovo76454	0	0	0	0	0	0	0	0	2	0	0	0	Arthropoda; Insecta; Diptera; Chironomidae; Cardiocladius; Cardiocladius fuscus
denovo76522	0	0	0	0	0	0	0	0	1	2	0	0	Arthropoda; Insecta; Diptera; Simuliidae; Simulium; Simulium bidentatum
denovo76555	0	0	0	0	6	0	0	0	0	0	0	0	Arthropoda; Insecta; Diptera; Cecidomyiidae; NA; Cecidomyiidae sp. BOLD-2016
denovo76614	0	16	0	0	0	0	0	0	0	0	0	0	Arthropoda; Insecta; Diptera; Chironomidae; NA; Orthocladiinae sp. BIOUG25621-D01
denovo76638	0	0	0	0	0	0	0	0	0	2	0	0	Arthropoda; Insecta; Diptera; Chironomidae; Orthocladius; Orthocladius kanii
denovo76707	0	0	0	2	0	0	0	0	0	0	0	0	Arthropoda; Insecta; Diptera; Cecidomyiidae; NA; Cecidomyiidae sp. TTMDI662-10
denovo76717	0	42	2	25	103	12	2	0	0	0	2	0	Arthropoda; Insecta; Trichoptera; Goeridae; Goera; Goera japonica
denovo76749	0	0	0	0	2	0	0	0	2	0	0	0	Arthropoda; Insecta; Diptera; Chironomidae; Tvetenia; Tvetenia tamaflava
denovo76770	0	0	0	0	0	0	0	0	0	2	0	0	Arthropoda; Insecta; Diptera; Chironomidae; Orthocladius; Orthocladius kanii
denovo76800	0	0	0	0	0	0	0	0	0	2	0	0	Arthropoda; Insecta; Diptera; Chironomidae; Orthocladius; Orthocladius kanii
denovo76801	0	0	0	0	0	0	0	1	0	3	0	0	Arthropoda; Insecta; Diptera; Chironomidae; Orthocladius; Orthocladius kanii
denovo76893	0	0	0	0	1	0	0	1	0	0	0	0	Arthropoda; Insecta; Diptera; Chironomidae; Synorthocladius; Synorthocladius tamaparvulus
denovo76934	0	4	0	0	0	0	0	2	0	1	0	0	Arthropoda; Insecta; Diptera; Chironomidae; NA; Chironomidae sp. BOLD-2016
denovo76986	0	0	0	0	0	0	0	2	0	0	0	0	Arthropoda; Insecta; Diptera; Chironomidae; NA; Chironomidae sp. BOLD:AAP6873
denovo77170	0	199	98	59	63	7	0	11	1	0	0	0	Arthropoda; Insecta; Diptera; Chironomidae; Microtendipes; Microtendipes britteni
denovo77336	0	2	0	0	0	0	0	0	0	0	0	0	Arthropoda; Insecta; Hemiptera; Aphididae; Saltusaphis; Saltusaphis sp. YW-2015
denovo77384	0	0	0	0	0	0	0	0	0	2	1	0	Arthropoda; Insecta; Diptera; Simuliidae; Simulium; Simulium bidentatum
denovo77467	0	0	0	0	0	0	0	0	0	3	1	0	Arthropoda; Insecta; Diptera; Simuliidae; Simulium; Simulium bidentatum
denovo77504	0	0	0	0	14	0	1	0	0	0	0	0	Arthropoda; Insecta; Trichoptera; Phryganopsychidae; Phryganopsyche; Phryganopsyche latipennis
denovo77569	0	0	0	0	0	0	0	2	0	0	0	0	Arthropoda; Insecta; Diptera; Chironomidae; Orthocladius; Orthocladius kanii
denovo77589	0	0	0	0	0	0	0	2	0	0	0	0	Arthropoda; Insecta; Diptera; Culicidae; Culex; Culex pipiens
denovo77600	0	0	0	0	0	0	0	8	0	0	0	0	Arthropoda; Insecta; Plecoptera; Nemouridae; Nemoura; Nemoura redimiculum
denovo77713	0	0	0	0	0	0	0	0	0	3	0	0	Arthropoda; Insecta; Ephemeroptera; Ephemerellidae; Drunella; Drunella basalis
denovo77716	0	0	0	0	0	0	0	3	0	0	0	0	Arthropoda; Insecta; Diptera; Empididae; Rhamphomyia; Rhamphomyia sp. JSDIP948-10
denovo77724	0	2	0	0	0	0	0	0	0	0	0	0	Arthropoda; Insecta; Ephemeroptera; Baetidae; Baetiella; Baetiella japonica
denovo77795	0	0	0	0	0	0	0	0	0	2	0	0	Arthropoda; Insecta; Diptera; Chironomidae; Orthocladius; Orthocladius kanii
denovo77826	1	0	0	0	0	0	0	10	0	0	0	0	Arthropoda; Insecta; Diptera; Chironomidae; Corynoneura; Corynoneura sp. BOLD-2016
denovo77861	0	0	1	0	0	1	0	0	0	1	0	0	Arthropoda; Insecta; Diptera; Chironomidae; Cricotopus; Cricotopus trifascia
denovo78074	0	0	0	0	0	0	0	1	0	0	2	0	Arthropoda; Insecta; Diptera; Chironomidae; Orthocladius; Orthocladius kanii
denovo78077	0	0	56	16	9	820	0	3	0	0	3	0	Arthropoda; Insecta; Diptera; Chironomidae; Thienemanniella; Thienemanniella flaviscutella
denovo78079	0	6	4	6	6	1	0	1	1	0	0	0	Arthropoda; Insecta; Diptera; Tipulidae; Tipula; Tipula wahlgreni
denovo78101	0	0	0	3	0	0	0	3	0	0	0	0	Arthropoda; Insecta; Diptera; Chironomidae; NA; Chironomidae sp. BOLD:AAN5033
denovo78119	0	0	0	0	0	0	0	0	0	5	1	0	Arthropoda; Insecta; Diptera; Chironomidae; Cricotopus; Cricotopus sp. 18 SS-2012
denovo78152	0	0	0	0	0	0	0	1	1	4	0	0	Arthropoda; Insecta; Ephemeroptera; Ephemerellidae; Drunella; Drunella basalis
denovo78198	0	0	0	0	2	0	0	0	0	1	0	0	Arthropoda; Insecta; Diptera; Chironomidae; Synorthocladius; Synorthocladius tamaparvulus
denovo78206	15	0	0	0	0	0	114	5	0	0	0	0	Arthropoda; Insecta; Plecoptera; Nemouridae; Amphinemura; Amphinemura decemseta
denovo78385	1	0	5	0	0	0	0	0	0	0	0	0	Arthropoda; Insecta; Diptera; Hybotidae; Chersodromia; Chersodromia squamata
denovo78405	0	2	0	0	0	0	0	0	0	0	0	0	Arthropoda; Insecta; Diptera; Chironomidae; Neozavrelia; Neozavrelia tamanona
denovo78511	0	0	1	0	0	0	0	21	6	3	0	0	Arthropoda; Insecta; Diptera; Chironomidae; Tvetenia; Tvetenia tamaflava
denovo78539	0	0	0	0	0	0	13	0	0	0	0	0	Arthropoda; Insecta; Diptera; Culicidae; Anopheles; Anopheles karwari
denovo78590	0	0	0	0	0	0	0	2	0	11	0	0	Arthropoda; Insecta; Diptera; Culicidae; Anopheles; Anopheles nr. costai G3 MAMS-2018
denovo78622	0	0	0	0	0	0	0	0	0	1	2	0	Arthropoda; Insecta; Diptera; Chironomidae; Orthocladius; Orthocladius kanii
denovo78633	0	0	0	0	0	0	0	3	0	0	0	0	Arthropoda; Insecta; Diptera; Empididae; Rhamphomyia; Rhamphomyia sp. JSDIP948-10
denovo78646	0	0	2	0	0	3	0	0	4	10	2	1	Arthropoda; Insecta; Diptera; Chironomidae; Cricotopus; Cricotopus trifascia
denovo78665	0	3	8	3	0	0	0	0	1	8	4	0	Arthropoda; Insecta; Ephemeroptera; Baetidae; Baetis; Baetis sp. OPU_BS_B2011-494
denovo78683	0	0	0	0	0	1	0	2	0	0	0	0	Arthropoda; Insecta; Diptera; Simuliidae; Simulium; Simulium quinquestriatum
denovo78745	0	0	0	0	72	0	5	6	0	0	0	0	Arthropoda; Insecta; Diptera; Chironomidae; Brillia; Brillia japonica
denovo78771	0	0	0	0	0	0	35	0	0	0	0	0	Arthropoda; Insecta; Ephemeroptera; Heptageniidae; Rhithrogena; Rhithrogena japonica
denovo78878	0	0	2	0	0	0	0	0	0	0	0	0	Arthropoda; Insecta; Ephemeroptera; Baetidae; Tenuibaetis; Tenuibaetis flexifemora
denovo78879	0	0	0	0	0	0	0	0	0	2	0	0	Arthropoda; Insecta; Diptera; Mycetophilidae; NA; Mycetophilidae sp. BOLD:ACG3593
denovo79102	0	0	0	0	0	0	0	0	0	3	0	0	Arthropoda; Insecta; Diptera; Chironomidae; Orthocladius; Orthocladius kanii
denovo79149	0	0	0	0	0	0	0	0	0	2	0	0	Arthropoda; Insecta; Diptera; Chironomidae; Orthocladius; Orthocladius kanii
denovo79233	0	2	0	0	0	0	0	0	0	0	0	0	Arthropoda; Insecta; Ephemeroptera; Baetidae; Baetiella; Baetiella japonica
denovo79295	0	0	0	0	0	0	0	2	0	8	0	0	Arthropoda; Insecta; Diptera; Chironomidae; Orthocladius; Orthocladius kanii
denovo79331	0	0	0	3	0	0	0	0	0	0	0	0	Arthropoda; Insecta; Diptera; Chironomidae; Tanytarsus; Tanytarsus tamakutibasi
denovo79439	0	0	2	0	0	0	0	0	0	0	0	0	Arthropoda; Insecta; Ephemeroptera; Baetidae; NA; Baetidae sp. OPU_BS_B2014-5
denovo79558	0	0	0	0	0	0	0	26	0	0	0	0	Arthropoda; Insecta; Diptera; Empididae; Rhamphomyia; Rhamphomyia sp. JSDIP948-10
denovo79571	0	24	0	4	0	0	0	0	0	0	0	0	Arthropoda; Insecta; Diptera; Chironomidae; NA; Orthocladiinae sp. BOLD-2016
denovo79580	0	0	0	0	0	0	0	135	1	11	8	0	Arthropoda; Insecta; Diptera; Chironomidae; Orthocladius; Orthocladius kanii
denovo79688	87	0	0	0	0	0	2	3	0	0	0	0	Arthropoda; Insecta; Diptera; Chironomidae; Rheopelopia; Rheopelopia joganflava
denovo79755	0	0	0	0	0	0	0	0	0	2	0	0	Arthropoda; Insecta; Diptera; Simuliidae; Simulium; Simulium bidentatum
denovo79823	0	0	84	0	0	0	0	0	0	0	0	0	Arthropoda; Insecta; Diptera; Chironomidae; Tanytarsus; Tanytarsus sp. ent03
denovo79836	0	0	0	0	0	0	0	53	0	0	0	0	Arthropoda; Insecta; Diptera; Culicidae; Anopheles; Anopheles farauti
denovo79926	0	0	0	0	0	0	0	1	1	0	0	0	Arthropoda; Insecta; Diptera; Chironomidae; Neozavrelia; Neozavrelia tamanona
denovo79933	0	0	0	0	0	0	0	3	0	2	0	0	Arthropoda; Insecta; Diptera; Chironomidae; NA; Orthocladiinae sp. BOLD:AAG0998
denovo80114	0	0	0	0	0	0	0	0	0	2	0	0	Arthropoda; Insecta; Diptera; Chironomidae; Cryptochironomus; Cryptochironomus sp. BOLD:ACA6850
denovo80135	0	0	0	0	0	0	0	2	0	0	0	0	Arthropoda; Insecta; Diptera; Empididae; Rhamphomyia; Rhamphomyia sp. JSDIP948-10
denovo80280	0	0	0	0	0	2	0	0	0	0	0	0	Arthropoda; Insecta; Diptera; Chironomidae; Psectrocladius; Psectrocladius barbimanus
denovo80356	0	0	0	0	1	0	0	3	0	0	0	0	Arthropoda; Insecta; Diptera; Chironomidae; Cricotopus; Cricotopus tricinctus
denovo80369	0	0	0	0	0	0	0	0	0	2	0	0	Arthropoda; Insecta; Diptera; Chironomidae; NA; Orthocladiinae sp. BOLD:AAB2640
denovo80373	0	0	0	0	5	0	0	0	0	0	0	0	Arthropoda; Insecta; Diptera; Chironomidae; Microtendipes; Microtendipes britteni
denovo80528	0	1	4	1	11	2	0	1	5	7	0	0	Arthropoda; Insecta; Diptera; Chironomidae; Tvetenia; Tvetenia tamaflava
denovo80654	0	0	0	0	0	0	0	2	0	0	0	0	Arthropoda; Insecta; Diptera; Chironomidae; Tanytarsus; Tanytarsus pollexus
denovo80678	0	1	0	0	0	0	0	0	0	1	0	0	Arthropoda; Insecta; Ephemeroptera; Baetidae; Baetiella; Baetiella japonica
denovo80715	0	0	0	0	0	0	0	0	1	2	0	1	Arthropoda; Insecta; Diptera; Chironomidae; Orthocladius; Orthocladius kanii
denovo80754	0	0	0	0	0	0	0	0	0	3	0	0	Arthropoda; Insecta; Diptera; Chironomidae; NA; Orthocladiinae sp. BOLD:AAB2640
denovo80829	0	0	0	0	0	0	0	0	0	4	0	0	Arthropoda; Insecta; Diptera; Chironomidae; Orthocladius; Orthocladius kanii
denovo80831	0	0	0	0	131	0	0	0	0	0	0	0	Arthropoda; Insecta; Diptera; Chironomidae; Thienemanniella; Thienemanniella flaviscutella
denovo80836	0	0	0	0	0	0	0	0	1	1	0	0	Arthropoda; Insecta; Ephemeroptera; Baetidae; Baetis; Baetis sp. MK-2015d
denovo80895	0	8	7	14	8	0	0	0	0	0	0	0	Arthropoda; Insecta; Ephemeroptera; Ephemerellidae; Serratella; Serratella setigera
denovo80900	0	0	0	0	0	0	0	0	0	0	2	0	Arthropoda; Insecta; Diptera; Chironomidae; Orthocladius; Orthocladius kanii
denovo80920	0	0	0	0	0	0	0	2	0	0	0	0	Arthropoda; Insecta; Diptera; Chironomidae; Tvetenia; Tvetenia tamaflava
denovo80925	0	0	0	0	0	0	0	1	0	0	1	0	Arthropoda; Insecta; Diptera; Simuliidae; Simulium; Simulium bidentatum
denovo80994	0	0	0	0	0	0	0	0	0	3	0	0	Arthropoda; Insecta; Diptera; Sciaridae; NA; Sciaridae sp. BOLD-2016
denovo81034	0	2	0	0	0	0	0	0	0	0	0	0	Arthropoda; Insecta; Diptera; Simuliidae; Simulium; Simulium bidentatum
denovo81080	0	0	0	2	0	0	0	0	0	2	0	0	Arthropoda; Insecta; Ephemeroptera; Baetidae; Baetiella; Baetiella japonica
denovo81102	0	0	2	0	0	0	0	0	0	0	0	0	Arthropoda; Insecta; Diptera; Chironomidae; Thienemanniella; Thienemanniella sp. BOLD-2016
denovo81216	0	0	0	0	0	0	0	2	0	0	0	0	Arthropoda; Insecta; Diptera; Chironomidae; Gymnometriocnemus; Gymnometriocnemus brumalis
denovo81294	0	0	0	0	0	0	0	3	0	1	2	0	Arthropoda; Insecta; Diptera; Chironomidae; Orthocladius; Orthocladius kanii
denovo81311	0	0	0	0	0	0	0	0	0	0	3	0	Arthropoda; Insecta; Trichoptera; Rhyacophilidae; Rhyacophila; Rhyacophila angulata
denovo81313	0	0	2	0	0	0	0	0	0	0	0	0	Arthropoda; Insecta; Diptera; Chironomidae; Thienemanniella; Thienemanniella flaviscutella
denovo81406	0	0	0	2	0	0	0	0	0	0	0	0	Arthropoda; Insecta; Diptera; Culicidae; Anopheles; Anopheles tessellatus
denovo81427	0	0	0	0	0	0	0	0	0	1	1	0	Arthropoda; Insecta; Diptera; Chironomidae; Orthocladius; Orthocladius kanii
denovo81481	0	0	0	0	0	0	0	0	0	1	1	0	Arthropoda; Insecta; Diptera; Simuliidae; Simulium; Simulium bidentatum
denovo81506	0	0	0	0	0	0	3	0	0	1	0	0	Arthropoda; Insecta; Ephemeroptera; Ephemerellidae; Drunella; Drunella sachalinensis
denovo81528	0	0	0	0	31	0	0	0	4	0	0	0	Arthropoda; Insecta; Diptera; Chironomidae; Rheopelopia; Rheopelopia joganflava
denovo81682	0	0	0	0	0	0	0	2	0	1	0	0	Arthropoda; Insecta; Diptera; Chironomidae; Orthocladius; Orthocladius kanii
denovo81786	0	0	0	0	0	0	0	0	2	0	1	0	Arthropoda; Insecta; Diptera; Chironomidae; Orthocladius; Orthocladius kanii
denovo81855	0	0	15	15	0	32	0	1	0	0	0	0	Arthropoda; Insecta; Diptera; Chironomidae; Conchapelopia; Conchapelopia sp. 1 JC-2015
denovo81863	0	0	0	0	0	0	0	0	0	0	3	0	Arthropoda; Insecta; Diptera; Chironomidae; Orthocladius; Orthocladius kanii
denovo81883	0	0	0	0	0	0	0	0	0	0	4	0	Arthropoda; Insecta; Hemiptera; Cercopidae; Simorhina; Simorhina sciodes
denovo81937	0	0	0	0	0	0	0	1	0	0	1	0	Arthropoda; Insecta; Ephemeroptera; Ephemerellidae; Drunella; Drunella basalis
denovo81958	0	0	0	0	3	0	0	0	0	3	0	0	Arthropoda; Insecta; Diptera; Calliphoridae; Chrysomya; Chrysomya marginalis
denovo81962	0	0	0	0	0	0	0	16	0	2	0	0	Arthropoda; Insecta; Diptera; Chironomidae; Orthocladius; Orthocladius kanii
denovo82021	0	0	0	0	4	0	0	0	0	0	0	0	Arthropoda; Insecta; Trichoptera; Stenopsychidae; Stenopsyche; Stenopsyche marmorata
denovo82034	0	0	0	0	0	0	2	0	0	0	0	0	Arthropoda; Insecta; Diptera; Chironomidae; Rheocricotopus; Rheocricotopus sp. BL3
denovo82059	0	0	0	0	0	0	1	0	0	0	1	0	Arthropoda; Insecta; Diptera; Chironomidae; Orthocladius; Orthocladius kanii
denovo82111	0	0	0	0	0	0	0	5	0	0	0	0	Arthropoda; Insecta; Diptera; Chironomidae; NA; Orthocladiinae sp. DH88
denovo82142	0	0	0	0	0	0	7	0	0	0	0	0	Arthropoda; Insecta; Diptera; Sphaeroceridae; NA; Sphaeroceridae sp. BIOUG21986-H02
denovo82184	0	0	0	2	0	0	0	0	0	0	0	0	Arthropoda; Insecta; Diptera; Sphaeroceridae; NA; Sphaeroceridae sp. BBDIQ148-10
denovo82215	0	0	0	0	0	0	0	4	0	0	0	0	Arthropoda; Insecta; Diptera; Empididae; Rhamphomyia; Rhamphomyia sp. JSDIP948-10
denovo82229	0	0	0	0	0	0	7	0	0	0	0	0	Arthropoda; Insecta; Diptera; Chironomidae; NA; Orthocladiinae sp. BOLD-2016
denovo82237	0	4	2	10	9	5	0	3	4	23	2	0	Arthropoda; Insecta; Diptera; Simuliidae; Simulium; Simulium bidentatum
denovo82248	0	2	0	0	0	0	0	0	0	0	0	0	Arthropoda; Insecta; Diptera; Chironomidae; Synorthocladius; Synorthocladius tamaparvulus
denovo82273	0	1	0	0	0	0	0	0	1	0	0	0	Arthropoda; Insecta; Diptera; Chironomidae; Tvetenia; Tvetenia tamaflava
denovo82355	0	0	0	0	2	0	0	0	0	0	0	0	Arthropoda; Insecta; Diptera; Chironomidae; Tvetenia; Tvetenia tamaflava
denovo82361	0	1	0	0	1	0	0	20	0	1	0	0	Arthropoda; Insecta; Diptera; Chironomidae; Cricotopus; Cricotopus parbicinctus
denovo82367	0	0	0	0	0	2	0	0	0	0	0	0	Arthropoda; Insecta; Ephemeroptera; Baetidae; Tenuibaetis; Tenuibaetis flexifemora
denovo82409	0	0	14	4	0	0	0	0	0	0	0	0	Arthropoda; Insecta; Diptera; Chironomidae; Tanytarsus; Tanytarsus oyamai
denovo82432	0	11	0	0	0	0	0	0	0	0	0	0	Arthropoda; Insecta; Diptera; Chironomidae; Cladotanytarsus; Cladotanytarsus vanderwulpi
denovo82443	0	0	4	5	0	0	3	0	14	14	2	0	Arthropoda; Insecta; Ephemeroptera; Baetidae; Baetis; Baetis sp. MK-2015d
denovo82509	0	0	0	0	0	3	0	0	0	0	0	0	Arthropoda; Insecta; Diptera; Chironomidae; Thienemanniella; Thienemanniella flaviscutella
denovo82533	1	0	0	2	6	0	2	0	0	0	0	0	Arthropoda; Insecta; Trichoptera; Hydrobiosidae; Apsilochorema; Apsilochorema sutshanum
denovo82580	0	0	5	0	0	0	0	0	0	0	0	0	Arthropoda; Insecta; Diptera; Sciaridae; NA; Sciaridae sp. BOLD:ACC7860
denovo82591	0	0	0	0	0	0	0	0	1	12	0	0	Arthropoda; Insecta; Diptera; Chironomidae; Orthocladius; Orthocladius kanii
denovo82597	19	1	0	0	8	0	0	0	0	0	0	0	Arthropoda; Insecta; Trichoptera; Lepidostomatidae; Lepidostoma; Lepidostoma sp. XZ TW1
denovo82608	0	0	0	0	0	0	0	0	0	2	0	0	Arthropoda; Insecta; Diptera; Simuliidae; Simulium; Simulium bidentatum
denovo82708	0	0	0	1	0	0	0	1	0	0	0	0	Arthropoda; Insecta; Diptera; Chironomidae; Synorthocladius; Synorthocladius tamaparvulus
denovo82753	0	0	0	0	0	0	0	0	0	2	0	0	Arthropoda; Insecta; Ephemeroptera; Ephemerellidae; Drunella; Drunella basalis
denovo82841	0	0	0	0	0	0	0	0	1	10	2	1	Arthropoda; Insecta; Diptera; Chironomidae; Orthocladius; Orthocladius kanii
denovo82862	0	4	0	2	31	0	0	0	0	0	0	0	Arthropoda; Insecta; Diptera; Chironomidae; Parametriocnemus; Parametriocnemus stylatus
denovo82871	0	0	1	0	0	0	0	3	1	0	0	0	Arthropoda; Insecta; Diptera; Chironomidae; Neozavrelia; Neozavrelia tamanona
denovo82957	0	0	1	0	1	0	0	0	0	0	0	0	Arthropoda; Insecta; Diptera; Chironomidae; Tvetenia; Tvetenia tamaflava
denovo83187	0	0	0	0	0	0	0	0	0	2	0	0	Arthropoda; Insecta; Diptera; Chironomidae; Orthocladius; Orthocladius kanii
denovo83263	0	0	0	0	0	0	0	0	2	0	0	0	Arthropoda; Insecta; Diptera; Chironomidae; Orthocladius; Orthocladius sp. 'yugashimaeusis'
denovo83274	0	0	0	0	0	0	0	0	0	2	0	0	Arthropoda; Insecta; Diptera; Chironomidae; Orthocladius; Orthocladius kanii
denovo83503	0	0	0	0	0	0	0	0	0	11	0	0	Arthropoda; Insecta; Ephemeroptera; Ephemerellidae; Ephemerella; Ephemerella atagosana
denovo83547	0	0	0	2	0	0	0	0	0	0	0	0	Arthropoda; Insecta; Diptera; Chironomidae; Microchironomus; Microchironomus tener
denovo83561	0	0	0	0	0	0	0	81	0	0	0	0	Arthropoda; Insecta; Diptera; Empididae; Rhamphomyia; Rhamphomyia sp. JSDIP948-10
denovo83630	0	0	0	0	0	0	0	2	0	0	0	0	Arthropoda; Insecta; Diptera; Chironomidae; Ablabesmyia; Ablabesmyia sp. BIOUG26665-G08
denovo83645	0	0	0	0	0	0	0	14	1	0	0	0	Arthropoda; Insecta; Diptera; Chironomidae; Tvetenia; Tvetenia tamaflava
denovo83661	0	3	0	0	1	0	0	0	0	0	0	0	Arthropoda; Insecta; Diptera; Simuliidae; Simulium; Simulium bidentatum
denovo83688	0	3	0	0	0	0	1	0	0	0	0	0	Arthropoda; Insecta; Diptera; Simuliidae; Simulium; Simulium tani
denovo83748	0	0	0	0	0	0	0	2	0	0	0	0	Arthropoda; Insecta; Diptera; Agromyzidae; Phytomyza; Phytomyza sp. 'escalante'
denovo83783	0	0	0	0	0	0	0	0	0	3	0	0	Arthropoda; Insecta; Ephemeroptera; Ephemerellidae; Drunella; Drunella basalis
denovo83896	0	0	0	0	0	0	0	4	0	0	0	0	Arthropoda; Insecta; Diptera; Chironomidae; Corynoneura; Corynoneura sp. BOLD-2016
denovo83998	0	0	0	0	0	0	0	0	0	2	0	0	Arthropoda; Insecta; Diptera; Chironomidae; Cricotopus; Cricotopus trifascia
denovo84014	0	1	1	7	16	3	0	4	3	45	6	0	Arthropoda; Insecta; Diptera; Simuliidae; Simulium; Simulium bidentatum
denovo84063	0	1	0	3	0	1	0	0	5	7	2	0	Arthropoda; Insecta; Diptera; Simuliidae; Simulium; Simulium bidentatum
denovo84104	0	0	0	0	0	0	0	1	1	1	0	0	Arthropoda; Insecta; Ephemeroptera; Ephemerellidae; Drunella; Drunella basalis
denovo84162	25	0	0	0	0	0	0	2	0	0	0	0	Arthropoda; Insecta; Odonata; Gomphidae; Davidius; Davidius fujiama
denovo84191	0	3	1	0	0	0	0	6	0	0	0	0	Arthropoda; Insecta; Diptera; Sphaeroceridae; Leptocera; Leptocera caenosa
denovo84196	0	0	0	0	0	0	0	5	0	0	0	0	Arthropoda; Insecta; Diptera; Empididae; Rhamphomyia; Rhamphomyia sp. JSDIP948-10
denovo84216	0	3	0	0	0	0	0	0	0	0	0	0	Arthropoda; Insecta; Hemiptera; Aphididae; Pleotrichophorus; Pleotrichophorus glandulosus
denovo84269	0	0	2	0	0	0	0	0	0	0	0	0	Arthropoda; Insecta; Diptera; Chironomidae; Smittia; Smittia sp. BOLD-2016
denovo84283	0	0	0	0	0	0	0	1	0	2	0	0	Arthropoda; Insecta; Diptera; Chironomidae; Orthocladius; Orthocladius kanii
denovo84317	0	0	0	0	0	0	0	0	0	10	0	0	Arthropoda; Insecta; Diptera; Chironomidae; NA; Orthocladiinae sp. BOLD-2016
denovo84372	0	0	2	0	0	0	0	1	1	0	0	0	Arthropoda; Insecta; Diptera; Chironomidae; NA; Orthocladiinae sp. BOLD-2016
denovo84468	0	0	0	0	0	0	1	0	0	2	0	0	Arthropoda; Insecta; Diptera; Chironomidae; Orthocladius; Orthocladius kanii
denovo84544	0	10	2	12	16	1	0	1	0	2	0	0	Arthropoda; Insecta; Diptera; Dolichopodidae; NA; Dolichopodidae sp. BIOUG21044-B07
denovo84626	0	0	4	0	0	2	0	0	1	0	0	0	Arthropoda; Insecta; Diptera; Chironomidae; Cladotanytarsus; Cladotanytarsus vanderwulpi
denovo84647	0	0	0	0	0	0	0	0	0	3	0	0	Arthropoda; Insecta; Diptera; Chironomidae; Diamesa; Diamesa sp. 2 EAM-2018
denovo84731	0	0	0	0	0	0	0	1	0	1	0	0	Arthropoda; Insecta; Diptera; Chironomidae; Gymnometriocnemus; Gymnometriocnemus brumalis
denovo84787	0	0	2	0	0	0	0	0	0	0	0	0	Arthropoda; Insecta; Diptera; Chironomidae; Coelotanypus; Coelotanypus sp. BOLD:AAM6232
denovo84812	0	0	0	0	0	0	0	0	0	1	1	0	Arthropoda; Insecta; Diptera; Chironomidae; Orthocladius; Orthocladius kanii
denovo84813	0	0	0	0	2	0	0	1	5	1	0	0	Arthropoda; Insecta; Diptera; Chironomidae; Tanytarsus; Tanytarsus tamaundecimus
denovo84877	0	0	0	0	0	0	3	0	0	0	0	0	Arthropoda; Insecta; Diptera; Agromyzidae; Galiomyza; Galiomyza violivora
denovo84887	0	3	0	0	0	0	0	0	0	0	0	0	Arthropoda; Insecta; Diptera; Simuliidae; Simulium; Simulium bidentatum
denovo84943	0	0	0	0	1	0	0	3	0	0	0	0	Arthropoda; Insecta; Diptera; Chironomidae; Limnophyes; Limnophyes sp. BIOUG20507-E10
denovo85016	0	0	0	0	0	0	0	0	0	3	0	0	Arthropoda; Insecta; Trichoptera; Hydropsychidae; Hydropsyche; Hydropsyche yenisar
denovo85049	0	0	0	0	0	0	0	15	0	0	0	0	Arthropoda; Insecta; Diptera; Empididae; Rhamphomyia; Rhamphomyia sp. JSDIP948-10
denovo85198	0	0	0	7	0	0	0	0	0	0	0	0	Arthropoda; Insecta; Hemiptera; Pemphigidae; Tetraneura; Tetraneura nigriabdominalis
denovo85311	0	0	0	0	2	0	0	0	0	0	0	0	Arthropoda; Insecta; Diptera; Chironomidae; Synorthocladius; Synorthocladius tamaparvulus
denovo85346	0	0	0	0	0	0	0	14	0	0	0	0	Arthropoda; Insecta; Diptera; Chironomidae; Neozavrelia; Neozavrelia tamanona
denovo85379	0	0	0	0	0	0	0	2	0	0	0	0	Arthropoda; Insecta; Diptera; Chironomidae; NA; Orthocladiinae sp. BOLD:AAB2640
denovo85384	0	0	0	0	0	0	0	2	0	0	0	0	Arthropoda; Insecta; Diptera; Chironomidae; Orthocladius; Orthocladius sp. BOLD:AAN4593
denovo85424	0	0	0	0	0	15	0	3	0	0	0	0	Arthropoda; Insecta; Trichoptera; Hydropsychidae; Cheumatopsyche; Cheumatopsyche sp. OPU_BS_TK2012-12
denovo85539	0	0	0	0	0	0	0	2	0	0	0	0	Arthropoda; Insecta; Diptera; Empididae; Rhamphomyia; Rhamphomyia sp. JSDIP948-10
denovo85540	0	0	0	0	0	0	0	0	0	1	1	0	Arthropoda; Insecta; Diptera; Mycetophilidae; NA; Mycetophilidae sp. BOLD-2016
denovo85577	1	0	1	0	0	0	0	0	0	0	0	0	Arthropoda; Insecta; Diptera; Culicidae; Anopheles; Anopheles minor
denovo85600	0	0	0	0	0	5	0	0	0	0	0	0	Arthropoda; Insecta; Diptera; Chironomidae; Thienemanniella; Thienemanniella flaviscutella
denovo85634	0	0	0	0	0	0	0	14	0	0	0	0	Arthropoda; Insecta; Diptera; Chironomidae; Corynoneura; Corynoneura sp. BOLD-2016
denovo85651	0	0	0	1	0	1	0	5	1	0	0	0	Arthropoda; Insecta; Diptera; Chironomidae; Corynoneura; Corynoneura sp. BOLD:AAI5884
denovo85663	0	0	1	0	0	0	0	0	0	1	0	0	Arthropoda; Insecta; Diptera; Chironomidae; Thienemanniella; Thienemanniella lobapodema
denovo85705	0	39	0	0	0	0	0	1	1	1	0	0	Arthropoda; Insecta; Diptera; Simuliidae; Simulium; Simulium bidentatum
denovo85720	0	0	0	0	0	0	0	2	0	0	0	0	Arthropoda; Insecta; Diptera; Simuliidae; Simulium; Simulium bidentatum
denovo85771	26	0	0	0	0	0	0	0	0	0	0	0	Arthropoda; Insecta; Diptera; Chironomidae; Micropsectra; Micropsectra daisenensis
denovo85951	0	0	0	0	0	0	0	2	0	0	0	0	Arthropoda; Insecta; Diptera; Empididae; Rhamphomyia; Rhamphomyia sp. JSDIP948-10
denovo86019	0	0	0	0	0	0	0	2	0	0	0	0	Arthropoda; Insecta; Diptera; Chironomidae; Synorthocladius; Synorthocladius tamaparvulus
denovo86029	0	0	0	0	4	0	0	0	4	0	0	0	Arthropoda; Insecta; Diptera; Chironomidae; Tanytarsus; Tanytarsus tamaundecimus
denovo86054	0	0	0	0	0	0	0	1	0	17	1	0	Arthropoda; Insecta; Diptera; Chironomidae; Orthocladius; Orthocladius sp. BOLD-2016
denovo86106	0	0	0	0	0	0	0	0	0	2	1	0	Arthropoda; Insecta; Diptera; Chironomidae; Orthocladius; Orthocladius kanii
denovo86130	0	0	0	0	0	0	0	0	2	0	0	0	Arthropoda; Insecta; Trichoptera; Hydrobiosidae; Tiphobiosis; Tiphobiosis hinewai
denovo86132	0	0	0	3	0	0	0	0	0	0	0	0	Arthropoda; Insecta; Ephemeroptera; Ephemerellidae; Ephemerella; Ephemerella sp. OPU_BS_E2016-83
denovo86192	0	0	4	0	14	6	0	10	4	11	2	0	Arthropoda; Insecta; Diptera; Chironomidae; Tvetenia; Tvetenia tamaflava
denovo86266	0	0	0	0	0	0	0	9	0	0	0	0	Arthropoda; Insecta; Diptera; Chironomidae; Neozavrelia; Neozavrelia tamanona
denovo86313	0	0	0	0	0	0	0	2	0	1	0	0	Arthropoda; Insecta; Diptera; Psychodidae; Nyssomyia; Nyssomyia trapidoi
denovo86314	0	0	0	0	0	0	0	0	0	2	0	0	Arthropoda; Insecta; Ephemeroptera; Ephemerellidae; Drunella; Drunella basalis
denovo86321	0	0	0	0	1	0	0	0	0	1	0	0	Arthropoda; Insecta; Diptera; Simuliidae; Simulium; Simulium bidentatum
denovo86402	0	0	0	18	0	0	0	0	0	0	0	0	Arthropoda; Insecta; Trichoptera; Hydropsychidae; Cheumatopsyche; Cheumatopsyche galloisi
denovo86470	0	0	0	0	0	0	2	0	0	0	0	0	Arthropoda; Insecta; Ephemeroptera; Heptageniidae; Thamnodontus; Thamnodontus tobiironis
denovo86581	0	0	5	0	0	0	0	0	0	0	0	0	Arthropoda; Insecta; Diptera; Chironomidae; Cladotanytarsus; Cladotanytarsus vanderwulpi
denovo86719	0	12	3	8	6	0	0	6	2	21	1	0	Arthropoda; Insecta; Diptera; Simuliidae; Simulium; Simulium bidentatum
denovo86744	0	0	0	0	0	0	0	52	0	0	7	0	Arthropoda; Insecta; Diptera; Chironomidae; Corynoneura; Corynoneura cf. scutellata BOLD:AAJ5875
denovo86746	0	3	1	0	0	2	0	4	1	1	0	0	Arthropoda; Insecta; Diptera; Chironomidae; Neozavrelia; Neozavrelia tamanona
denovo86854	13	0	0	0	0	0	0	0	1	0	0	0	Arthropoda; Insecta; Ephemeroptera; Ephemerellidae; Drunella; Drunella basalis
denovo86867	0	0	2	1	0	0	0	0	0	6	4	0	Arthropoda; Insecta; Diptera; Simuliidae; Simulium; Simulium bidentatum
denovo86962	0	0	0	0	0	0	0	0	0	0	2	0	Arthropoda; Insecta; Diptera; Chironomidae; Cricotopus; Cricotopus sp. PK-198-34
denovo86969	0	1	0	0	0	0	0	0	0	1	0	0	Arthropoda; Insecta; Diptera; Simuliidae; Simulium; Simulium bidentatum
denovo86990	0	0	0	0	0	0	0	7	0	0	0	0	Arthropoda; Insecta; Diptera; Empididae; Rhamphomyia; Rhamphomyia sp. JSDIP948-10
denovo87004	6	0	0	0	0	0	0	0	0	0	0	0	Arthropoda; Insecta; Trichoptera; Phryganeidae; Eubasilissa; Eubasilissa regina
denovo87011	0	3	5	1	0	0	0	0	0	0	0	0	Arthropoda; Insecta; Diptera; Chironomidae; Neozavrelia; Neozavrelia tamanona
denovo87038	0	0	27	8	0	0	0	15	50	289	11	2	Arthropoda; Insecta; Diptera; Chironomidae; Cricotopus; Cricotopus bimaculatus
denovo87070	0	0	0	0	0	0	0	0	0	10	0	0	Arthropoda; Insecta; Diptera; Chironomidae; Orthocladius; Orthocladius kanii
denovo87092	0	0	1	0	0	1	0	0	0	2	2	0	Arthropoda; Insecta; Diptera; Simuliidae; Simulium; Simulium bidentatum
denovo87102	0	0	0	0	0	0	0	1	0	2	1	0	Arthropoda; Insecta; Diptera; Simuliidae; Simulium; Simulium bidentatum
denovo87182	0	0	0	13	0	0	0	3	0	0	0	0	Arthropoda; Insecta; Diptera; Chironomidae; Limnophyes; Limnophyes minimus
denovo87235	0	0	22	0	0	9	0	0	0	0	0	0	Arthropoda; Insecta; Diptera; Chironomidae; Ablabesmyia; Ablabesmyia longistyla
denovo87237	0	0	0	0	0	0	0	2	0	2	1	0	Arthropoda; Insecta; Diptera; Simuliidae; Simulium; Simulium bidentatum
denovo87320	0	0	0	0	0	0	0	2	0	0	0	0	Arthropoda; Insecta; Diptera; Empididae; Rhamphomyia; Rhamphomyia sp. JSDIP948-10
denovo87420	0	0	0	0	0	0	0	2	0	0	0	0	Arthropoda; Insecta; Diptera; Chironomidae; Tvetenia; Tvetenia tamaflava
denovo87443	0	1	0	0	1	0	0	0	0	0	0	0	Arthropoda; Insecta; Coleoptera; Carabidae; Agonum; Agonum retractum
denovo87456	0	1	0	0	0	0	0	0	0	2	0	0	Arthropoda; Insecta; Diptera; Chironomidae; Synorthocladius; Synorthocladius tamaparvulus
denovo87497	0	0	0	0	17	0	0	0	0	0	0	0	Arthropoda; Insecta; Diptera; Chironomidae; Eukiefferiella; Eukiefferiella togaeutertia
denovo87605	0	0	4	2	0	0	0	1	0	0	0	0	Arthropoda; Insecta; Diptera; Chironomidae; Neozavrelia; Neozavrelia tamanona
denovo87628	0	0	0	0	0	0	0	0	1	1	0	0	Arthropoda; Insecta; Ephemeroptera; Ephemerellidae; Drunella; Drunella basalis
denovo87738	0	0	0	0	0	0	0	10	0	0	0	0	Arthropoda; Insecta; Diptera; Chironomidae; Neozavrelia; Neozavrelia tamanona
denovo87915	0	0	0	9	0	0	0	1	0	0	0	0	Arthropoda; Insecta; Diptera; Chironomidae; Polypedilum; Polypedilum pedestre
denovo87995	0	2	0	1	0	0	0	0	0	0	0	0	Arthropoda; Insecta; Diptera; NA; NA; Diptera sp. sc_09306
denovo88016	0	0	2	0	0	0	0	0	0	0	0	0	Arthropoda; Insecta; Ephemeroptera; Baetidae; Baetis; Baetis sp. OPU_BS_B2011-494
denovo88056	0	1	0	0	1	0	0	0	0	0	0	0	Arthropoda; Insecta; Diptera; Simuliidae; Simulium; Simulium bidentatum
denovo88086	0	0	0	0	0	0	0	3	1	1	1	0	Arthropoda; Insecta; Diptera; Chironomidae; Micropsectra; Micropsectra kamisecunda
denovo88097	0	0	0	0	0	0	0	1	0	2	0	0	Arthropoda; Insecta; Diptera; Simuliidae; Simulium; Simulium bidentatum
denovo88333	0	0	19	18	115	0	0	101	41	43	12	4	Arthropoda; Insecta; Diptera; Chironomidae; Tvetenia; Tvetenia tamaflava
denovo88376	0	0	0	0	0	0	0	2	0	0	0	0	Arthropoda; Insecta; Diptera; Chironomidae; Tvetenia; Tvetenia tamaflava
denovo88431	0	0	2	0	0	0	0	0	0	0	0	0	Arthropoda; Insecta; Diptera; Chironomidae; Tanytarsus; Tanytarsus tamaundecimus
denovo88472	0	0	0	0	0	0	0	0	0	0	3	0	Arthropoda; Insecta; Ephemeroptera; Baetidae; Baetiella; Baetiella japonica
denovo88566	0	6	1	11	10	0	0	2	1	3	0	0	Arthropoda; Insecta; Diptera; Culicidae; Anopheles; Anopheles albitarsis
denovo88880	0	0	0	8	0	0	0	1	1	0	0	0	Arthropoda; Insecta; Diptera; Simuliidae; Simulium; Simulium bidentatum
denovo88926	0	10	0	3	0	0	0	0	0	0	0	0	Arthropoda; Insecta; Ephemeroptera; Heptageniidae; Ecdyonurus; Ecdyonurus viridis
denovo88952	1	0	0	0	0	0	0	88	37	230	13	0	Arthropoda; Insecta; Ephemeroptera; Ephemerellidae; Drunella; Drunella basalis
denovo89001	0	0	6	0	0	0	0	1	0	0	0	0	Arthropoda; Insecta; Ephemeroptera; Heptageniidae; Rhithrogena; Rhithrogena tetrapunctigera
denovo89033	0	0	0	0	0	0	0	0	7	0	0	0	Arthropoda; Insecta; Diptera; Chironomidae; Cricotopus; Cricotopus bicinctus
denovo89066	0	12	7	2	0	1	0	19	2	1	0	0	Arthropoda; Insecta; Diptera; Chironomidae; Neozavrelia; Neozavrelia tamanona
denovo89130	0	3	1	0	0	0	0	2	0	0	0	0	Arthropoda; Insecta; Diptera; Chironomidae; Cricotopus; Cricotopus bicinctus
denovo89241	0	0	2	0	0	0	0	0	0	0	0	0	Arthropoda; Insecta; Diptera; Simuliidae; Simulium; Simulium bidentatum
denovo89270	0	1	1	0	2	1	0	1	1	14	1	0	Arthropoda; Insecta; Diptera; Simuliidae; Simulium; Simulium bidentatum
denovo89406	0	4	0	0	0	0	0	0	0	0	0	0	Arthropoda; Insecta; Diptera; Chironomidae; Parametriocnemus; Parametriocnemus stylatus
denovo89515	0	0	0	0	15	0	0	0	0	0	0	0	Arthropoda; Insecta; Ephemeroptera; Ephemeridae; Ephemera; Ephemera strigata
denovo89530	0	0	0	0	0	0	0	0	0	2	0	0	Arthropoda; Insecta; Diptera; Chironomidae; Orthocladius; Orthocladius kanii
denovo89628	0	0	6	0	0	0	0	0	0	0	0	0	Arthropoda; Insecta; Diptera; Chironomidae; Tanytarsus; Tanytarsus sp. ent03
denovo89663	0	3	0	0	1	0	0	0	0	4	0	0	Arthropoda; Insecta; Diptera; Simuliidae; Simulium; Simulium bidentatum
denovo89706	0	0	0	2	0	0	0	0	0	0	0	0	Arthropoda; Insecta; Diptera; Empididae; NA; Empididae sp. BIOUG20873-E08
denovo89885	0	0	0	0	0	0	0	0	0	3	0	0	Arthropoda; Insecta; Diptera; Chironomidae; Orthocladius; Orthocladius kanii
denovo89886	0	0	0	0	0	0	0	7	0	0	0	0	Arthropoda; Insecta; Diptera; Empididae; Rhamphomyia; Rhamphomyia sp. JSDIP948-10
denovo89930	0	0	1	0	0	0	0	3	0	0	2	0	Arthropoda; Insecta; Ephemeroptera; Baetidae; Baetis; Baetis sp. MK-2015a
denovo89945	0	0	0	0	0	0	0	3	1	3	0	0	Arthropoda; Insecta; Ephemeroptera; Ephemerellidae; Drunella; Drunella basalis
denovo89981	0	0	1	2	0	0	0	1	0	2	0	0	Arthropoda; Insecta; Ephemeroptera; Baetidae; Baetiella; Baetiella japonica
denovo90024	2	0	0	0	0	0	22	0	0	0	0	0	Arthropoda; Insecta; Diptera; Milichiidae; Paramyia; Paramyia sp. BOLD-2016
denovo90072	0	0	0	0	0	0	0	0	2	0	0	0	Arthropoda; Insecta; Diptera; Tachinidae; Genea; Genea sp. Wood01
denovo90099	0	3	3	4	7	1	0	1	0	17	2	0	Arthropoda; Insecta; Diptera; Simuliidae; Simulium; Simulium bidentatum
denovo90145	0	0	0	0	0	0	0	17	0	0	0	0	Arthropoda; Insecta; Diptera; Chironomidae; Cricotopus; Cricotopus sp. ES07
denovo90181	0	0	0	0	0	0	0	0	0	1	1	0	Arthropoda; Insecta; Diptera; Culicidae; Anopheles; Anopheles neivai
denovo90189	0	0	0	0	0	0	0	0	0	5	0	0	Arthropoda; Insecta; Diptera; Chironomidae; Orthocladius; Orthocladius kanii
denovo90245	0	0	5	0	0	0	0	0	0	0	0	0	Arthropoda; Insecta; Coleoptera; Scarabaeidae; Holotrichia; Holotrichia parallela
denovo90251	0	0	0	0	0	0	0	3	0	0	0	0	Arthropoda; Insecta; Diptera; Simuliidae; Simulium; Simulium bidentatum
denovo90272	0	0	0	0	0	0	3	0	0	0	0	0	Arthropoda; Insecta; Ephemeroptera; Leptophlebiidae; Paraleptophlebia; Paraleptophlebia japonica
denovo90362	0	0	0	0	0	0	0	2	0	0	0	0	Arthropoda; Insecta; Diptera; Chironomidae; NA; Orthocladiinae sp. BOLD:AAB2640
denovo90385	0	0	0	1	10	0	0	0	0	1	1	0	Arthropoda; Insecta; Diptera; Simuliidae; Simulium; Simulium bidentatum
denovo90401	0	0	4	0	0	0	0	0	0	0	0	0	Arthropoda; Insecta; Ephemeroptera; Ephemerellidae; Serratella; Serratella setigera
denovo90477	0	1	0	2	0	0	0	0	0	2	0	0	Arthropoda; Insecta; Diptera; Simuliidae; Simulium; Simulium bidentatum
denovo90525	0	0	0	0	0	0	3	0	0	0	0	0	Arthropoda; Insecta; Diptera; Cecidomyiidae; NA; Cecidomyiidae sp. BOLD:ACC1154
denovo90546	0	0	0	0	0	0	0	0	0	2	0	0	Arthropoda; Insecta; Diptera; Chironomidae; NA; Orthocladiinae sp. BOLD:AAB2640
denovo90644	0	0	1	0	0	1	0	0	0	0	0	0	Arthropoda; Insecta; Ephemeroptera; Baetidae; Tenuibaetis; Tenuibaetis flexifemora
denovo90696	0	0	1	0	0	0	0	0	0	0	1	0	Arthropoda; Insecta; Diptera; Chironomidae; Tanytarsus; Tanytarsus sp. ent03
denovo90734	0	11	1	4	3	0	0	0	1	6	1	0	Arthropoda; Insecta; Ephemeroptera; Baetidae; Baetiella; Baetiella japonica
denovo90908	0	0	0	0	0	0	0	1	0	8	0	1	Arthropoda; Insecta; Diptera; Chironomidae; Cricotopus; Cricotopus sp. PK-198-34
denovo90925	0	0	0	7	0	0	0	0	0	0	0	0	Arthropoda; Insecta; Diptera; Psychodidae; Psychoda; Psychoda phalaenoides
denovo90929	0	0	0	0	0	0	0	5	0	0	0	0	Arthropoda; Insecta; Diptera; Simuliidae; Simulium; Simulium bidentatum
