# Supplementary material for: Aquatic insect community structure revealed by eDNA metabarcoding derives indices for environmental assessment
Source: PeerJ. 2020 Jun 11;8:e9176. doi: 10.7717/peerj.9176 (PMC7293852; doi:10.7717/peerj.9176)
Supplement: Supplemental Information 5 [file peerj-08-9176-s005.xlsx]

## Sheet: PJ3_TableS5(family)
	Table S5_Presence-Absence table of metabarcoding results at family level using 85% sequence identity threshold.
	Bold characters show the families that appear in the analysis using 97% threshold for sequence identity.
			Jul							Nov
	order	family	H1	N1	H2	N2	H3	N3		H1	N1	H2	N2	H3	N3
	Ephemeroptera	Ameletidae	0	0	0	0	0	0		11	1	0	0	0	0			Presence
	Ephemeroptera	Baetidae	0	15	22	5	46	22		0	3	1	12	24	17			Absence
	Ephemeroptera	Ephemerellidae	15	12	4	13	10	2		17	35	15	14	32	3
	Ephemeroptera	Heptageniidae	79	11	23	12	2	5		19	0	0	0	0	0
	Ephemeroptera	Leptophlebiidae	2	0	0	0	0	0		7	0	0	0	0	0
	Ephemeroptera	Polymitarcyidae	0	0	0	0	0	3		0	0	0	0	0	0
	Ephemeroptera	Potamanthidae	0	0	0	0	1	0		0	0	0	0	0	0
	Plecoptera	Nemouridae	4	0	0	2	0	0		10	0	0	0	0	0
	Plecoptera	Perlodidae	0	0	0	0	0	0		2	0	0	0	0	0
	Trichoptera	Brachycentridae	0	0	0	4	0	0		0	0	0	0	0	0
	Trichoptera	Calamoceratidae	0	0	0	1	0	0		0	0	0	0	0	0
	Trichoptera	Glossosomatidae	16	2	0	0	0	0		3	0	1	0	1	0
	Trichoptera	Goeridae	0	2	1	5	0	1		0	0	0	0	0	0
	Trichoptera	Hydrobiosidae	0	2	0	0	0	1		0	0	0	1	0	0
	Trichoptera	Hydropsychidae	1	3	0	2	2	2		0	0	0	0	0	0
	Trichoptera	Lepidostomatidae	21	0	2	1	0	0		27	0	0	0	0	0
	Trichoptera	Philopotamidae	0	0	2	0	0	0		0	0	0	0	0	0
	Trichoptera	Phryganeidae	13	0	0	0	0	0		0	0	0	0	0	0
	Trichoptera	Phryganopsychidae	0	0	0	1	0	0		1	0	0	0	0	0
	Trichoptera	Psychomyiidae	0	1	0	0	0	0		0	0	0	0	0	0
	Trichoptera	Stenopsychidae	2	4	4	3	2	0		1	0	0	0	1	0
	Diptera	Agromyzidae	1	0	5	0	3	0		0	0	0	0	0	0
	Diptera	Anthomyiidae	0	0	7	0	0	0		0	0	0	0	0	0
	Diptera	Bolitophilidae	0	0	0	0	0	0		0	1	0	0	0	0
	Diptera	Bombyliidae	0	0	0	0	0	0		1	0	0	0	0	0
	Diptera	Calliphoridae	0	2	0	0	0	0		0	0	0	0	0	0
	Diptera	Cecidomyiidae	0	0	0	1	0	0		1	0	0	0	0	0
	Diptera	Ceratopogonidae	0	0	0	0	2	0		0	0	2	0	0	0
	Diptera	Chironomidae	58	74	99	96	114	149		92	163	197	150	123	208
	Diptera	Chloropidae	0	0	0	0	1	0		0	0	0	0	0	0
	Diptera	Culicidae	1	2	1	8	4	0		2	0	2	1	4	3
	Diptera	Cylindrotomidae	0	0	0	0	0	0		0	1	0	0	0	0
	Diptera	Dolichopodidae	0	0	0	0	16	0		0	0	0	1	0	1
	Diptera	Drosophilidae	5	44	28	30	12	3		0	0	2	2	1	0
	Diptera	Empididae	0	0	0	0	0	0		1	0	15	2	0	0
	Diptera	Limoniidae	0	0	0	0	0	0		2	0	0	1	0	0
	Diptera	Milichiidae	0	0	0	0	0	0		3	0	0	0	0	0
	Diptera	Muscidae	0	0	0	0	0	1		0	0	0	0	0	0
	Diptera	Mycetophilidae	1	0	5	0	0	0		0	0	0	0	0	0
	Diptera	Phoridae	0	1	0	0	0	0		0	0	0	0	0	0
	Diptera	Psilidae	0	0	0	0	0	0		0	0	1	0	0	0
	Diptera	Sciaridae	1	0	0	0	0	0		0	1	0	0	0	1
	Diptera	Simuliidae	2	67	42	57	27	56		11	45	10	64	49	12
	Diptera	Sphaeroceridae	0	0	0	5	0	0		3	0	3	0	0	1
	Diptera	Streblidae	0	0	1	0	0	0		0	0	0	0	0	0
	Diptera	Syrphidae	0	0	0	0	0	0		0	0	0	0	0	1
	Diptera	Tabanidae	0	0	0	2	1	1		0	0	0	0	0	2
	Diptera	Tachinidae	0	0	0	0	1	0		0	0	0	0	2	1
	Diptera	Tipulidae	2	2	0	1	2	0		29	0	0	0	0	0
	Coleoptera	Carabidae	0	0	1	0	1	2		0	0	0	0	13	0
	Coleoptera	Elmidae	0	3	0	0	0	0		0	0	0	0	0	0
	Coleoptera	Hydraenidae	0	0	0	0	0	0		0	0	1	0	0	0
	Coleoptera	Scirtidae	1	0	0	0	0	0		6	0	0	0	0	0
	Hemiptera	Acanthosomatidae	9	0	0	0	0	0		0	0	0	0	0	0
	Hemiptera	Aphididae	4	2	2	0	3	0		1	0	0	0	0	0
	Hemiptera	Cicadellidae	1	0	0	0	0	0		0	0	0	0	0	0
	Hemiptera	Cicadidae	2	1	0	0	0	0		0	0	0	0	0	0
	Hemiptera	Greenideidae	1	0	0	0	0	0		0	0	0	0	0	0
	Hemiptera	Lachnidae	0	0	0	1	0	2		0	0	0	0	0	0
	Hemiptera	Pemphigidae	4	0	0	0	0	0		0	0	0	2	0	0
	Odonata	Aeshnidae	0	0	1	0	0	0		0	0	0	0	0	0
	Odonata	Epiophlebiidae	1	0	0	0	0	0		0	0	0	0	0	0
	Odonata	Gomphidae	3	0	0	0	0	0		0	0	0	0	0	0
