# Supplementary material for: Aquatic insect community structure revealed by eDNA metabarcoding derives indices for environmental assessment
Source: PeerJ. 2020 Jun 11;8:e9176. doi: 10.7717/peerj.9176 (PMC7293852; doi:10.7717/peerj.9176)
Supplement: Supplemental Information 7 — (a) Permutation test between community and environmental parameters, and (b) Spearman’s correlation test between environmental indices and TN concentration). [file peerj-08-9176-s007.xlsx]

## Sheet: PJ3_TableS7
Table S7_ statistical test results
(a) permutation test between community ordinations and envrionmetnal parameters.							(b) Spearman's correlation test between environmental indices and TN concentration)
data	environmental parameters	NMDS1	NMDS2	r2	Pr(>r)		index	p-value	rho
eDNA at genus level (stress value = 0.0817)	water temperature (Tw)	0.48973	-0.87187	0.5552	0.016		%EPT	0.04884	-0.587413
	EC	0.34415	0.93891	0.1368	0.485		%Diptera	0.06663	0.552448
	TN	0.77894	0.62709	0.5029	0.043		%Chironomidae	0.01367	0.686516
	TP	0.67263	0.73998	0.0828	0.637
eDNA at family level (stress value =0.1282)	water temperature (Tw)	0.10863	-0.99408	0.8114	0.001		%EPT	0.1275	-0.468531
	EC	0.89791	0.44017	0.1235	0.566		%Diptera	0.05903	0.566434
	TN	0.76977	-0.63832	0.5112	0.046		%Chironomidae	0.2253	0.378284
	TP	0.31137	-0.95029	0.0582	0.785
Surber net survey (stress value = 0.1124)	water temperature (Tw)	-0.99952	0.03108	0.5791	0.013		%EPT	0.1213	-0.475525
	EC	0.42462	-0.90537	0.1206	0.504		%Diptera	0.6037	0.167832
	TN	-0.41879	-0.90808	0.041	0.828		%Chironomidae	0.6351	0.153846
	TP	-0.99754	-0.07006	0.0459	0.782
						p-value <0.01
						p-value <0.05
						p-value <0.1
					Bold letter: effect size >0.5
